# Supplementary material for: Dynamic Spatial-temporal Expression Ratio of X Chromosome to Autosomes but Stable Dosage Compensation in Mammals
Source: Genomics Proteomics Bioinformatics. 2022 Aug 27;21(3):589–600. doi: 10.1016/j.gpb.2022.08.003 (PMC10787176; doi:10.1016/j.gpb.2022.08.003)
Supplement: Supplementary Table S1 — GO analysis of stage-positively-correlated (rho > 0.8) and stage- negatively-correlated (rho < −0.8) genes in the brain, liver, and testis. [file mmc25.xlsx]

## Sheet: README
Table S1 GO analysis of stage-positively-correlated (rho > 0.8) and stage- negatively-correlated (rho < −0.8) genes in brain, liver, and testis
	Sheet name
GO analysis of stage positive (rho > 0.8) genes in brain	Brain (rho > 0.8)
GO analysis of stage negative (rho < −0.8) genes in brain	Brain (rho < −0.8)
GO analysis of stage positive (rho > 0.8) genes in liver	Liver (rho > 0.8)
GO analysis of stage negative (rho < −0.8) genes in liver	Liver (rho < −0.8)
GO analysis of stage positive (rho > 0.8) genes in testis	Testis (rho > 0.8)
GO analysis of stage negative (rho < −0.7) genes in testis	Testis (rho < −0.7)

## Sheet: Brain (rho > 0.8)
GO analysis of stage positive (rho > 0.8) genes in brain
	ID	Description	GeneRatio	BgRatio	P value	P.adjust	qvalue	GeneID	Count
GO:0099003	GO:0099003	vesicle-mediated transport in synapse	44/764	232/21,081	1.13076e-19	3.12481e-16	2.69844e-16	ENSG00000008056/ENSG00000011347/ENSG00000047579/ENSG00000067715/ENSG00000074317/ENSG00000085832/ENSG00000091428/ENSG00000099365/ENSG00000101298/ENSG00000102003/ENSG00000102468/ENSG00000104888/ENSG00000105402/ENSG00000105649/ENSG00000106089/ENSG00000106976/ENSG00000107295/ENSG00000109339/ENSG00000117016/ENSG00000124507/ENSG00000125814/ENSG00000126583/ENSG00000130643/ENSG00000132639/ENSG00000132718…	44
GO:0006836	GO:0006836	neurotransmitter transport	45/764	244/21,081	1.37233e-19	3.12481e-16	2.69844e-16	ENSG00000003147/ENSG00000008056/ENSG00000011083/ENSG00000011347/ENSG00000047579/ENSG00000067715/ENSG00000089169/ENSG00000099365/ENSG00000101298/ENSG00000102003/ENSG00000102468/ENSG00000104888/ENSG00000105402/ENSG00000105649/ENSG00000106089/ENSG00000111181/ENSG00000117009/ENSG00000117016/ENSG00000125814/ENSG00000126583/ENSG00000127838/ENSG00000132639/ENSG00000132718/ENSG00000136854/ENSG00000137312…	45
GO:0042391	GO:0042391	regulation of membrane potential	63/764	473/21,081	3.01398e-19	4.57522e-16	3.95096e-16	ENSG00000013016/ENSG00000022355/ENSG00000043591/ENSG00000060558/ENSG00000067606/ENSG00000069424/ENSG00000070159/ENSG00000099365/ENSG00000099822/ENSG00000099957/ENSG00000101400/ENSG00000102452/ENSG00000104888/ENSG00000105711/ENSG00000106089/ENSG00000108797/ENSG00000109158/ENSG00000109738/ENSG00000111262/ENSG00000113327/ENSG00000114383/ENSG00000117016/ENSG00000117152/ENSG00000120053/ENSG00000120899…	63
GO:0099504	GO:0099504	synaptic vesicle cycle	40/764	209/21,081	3.82021e-18	4.34931e-15	3.75587e-15	ENSG00000008056/ENSG00000011347/ENSG00000047579/ENSG00000067715/ENSG00000074317/ENSG00000091428/ENSG00000099365/ENSG00000101298/ENSG00000102003/ENSG00000102468/ENSG00000104888/ENSG00000105402/ENSG00000105649/ENSG00000106089/ENSG00000106976/ENSG00000107295/ENSG00000117016/ENSG00000124507/ENSG00000125814/ENSG00000126583/ENSG00000132639/ENSG00000132718/ENSG00000136854/ENSG00000137766/ENSG00000139190…	40
GO:0007269	GO:0007269	neurotransmitter secretion	37/764	181/21,081	7.14687e-18	5.42447e-15	4.68433e-15	ENSG00000008056/ENSG00000011347/ENSG00000047579/ENSG00000067715/ENSG00000089169/ENSG00000099365/ENSG00000101298/ENSG00000102003/ENSG00000102468/ENSG00000105402/ENSG00000105649/ENSG00000106089/ENSG00000117009/ENSG00000117016/ENSG00000125814/ENSG00000126583/ENSG00000127838/ENSG00000132639/ENSG00000132718/ENSG00000136854/ENSG00000137766/ENSG00000139190/ENSG00000145087/ENSG00000145335/ENSG00000149927…	37
GO:0099643	GO:0099643	signal release from synapse	37/764	181/21,081	7.14687e-18	5.42447e-15	4.68433e-15	ENSG00000008056/ENSG00000011347/ENSG00000047579/ENSG00000067715/ENSG00000089169/ENSG00000099365/ENSG00000101298/ENSG00000102003/ENSG00000102468/ENSG00000105402/ENSG00000105649/ENSG00000106089/ENSG00000117009/ENSG00000117016/ENSG00000125814/ENSG00000126583/ENSG00000127838/ENSG00000132639/ENSG00000132718/ENSG00000136854/ENSG00000137766/ENSG00000139190/ENSG00000145087/ENSG00000145335/ENSG00000149927…	37
GO:0051588	GO:0051588	regulation of neurotransmitter transport	31/764	129/21,081	2.64916e-17	1.72347e-14	1.48831e-14	ENSG00000008056/ENSG00000011347/ENSG00000047579/ENSG00000067715/ENSG00000099365/ENSG00000102003/ENSG00000102468/ENSG00000105402/ENSG00000105649/ENSG00000106089/ENSG00000117009/ENSG00000117016/ENSG00000125814/ENSG00000126583/ENSG00000127838/ENSG00000132718/ENSG00000136854/ENSG00000137312/ENSG00000139190/ENSG00000144746/ENSG00000145087/ENSG00000145335/ENSG00000160014/ENSG00000165995/ENSG00000166501…	31
GO:0046928	GO:0046928	regulation of neurotransmitter secretion	28/764	107/21,081	8.36962e-17	4.56051e-14	3.93825e-14	ENSG00000008056/ENSG00000011347/ENSG00000047579/ENSG00000067715/ENSG00000099365/ENSG00000102003/ENSG00000102468/ENSG00000105402/ENSG00000105649/ENSG00000106089/ENSG00000117009/ENSG00000117016/ENSG00000125814/ENSG00000126583/ENSG00000127838/ENSG00000132718/ENSG00000136854/ENSG00000139190/ENSG00000145087/ENSG00000160014/ENSG00000165995/ENSG00000166501/ENSG00000168993/ENSG00000173227/ENSG00000173267…	28
GO:0016079	GO:0016079	synaptic vesicle exocytosis	30/764	125/21,081	9.01286e-17	4.56051e-14	3.93825e-14	ENSG00000008056/ENSG00000011347/ENSG00000047579/ENSG00000067715/ENSG00000099365/ENSG00000101298/ENSG00000102003/ENSG00000102468/ENSG00000105402/ENSG00000105649/ENSG00000106089/ENSG00000117016/ENSG00000125814/ENSG00000126583/ENSG00000132639/ENSG00000136854/ENSG00000137766/ENSG00000139190/ENSG00000145087/ENSG00000145335/ENSG00000149927/ENSG00000159164/ENSG00000160014/ENSG00000165995/ENSG00000166501…	30
GO:0001505	GO:0001505	regulation of neurotransmitter levels	42/764	261/21,081	3.88951e-16	1.77128e-13	1.5296e-13	ENSG00000008056/ENSG00000011347/ENSG00000047579/ENSG00000067715/ENSG00000069535/ENSG00000089169/ENSG00000099365/ENSG00000101298/ENSG00000102003/ENSG00000102468/ENSG00000104888/ENSG00000105402/ENSG00000105649/ENSG00000106089/ENSG00000117009/ENSG00000117016/ENSG00000123360/ENSG00000125814/ENSG00000126583/ENSG00000127838/ENSG00000132639/ENSG00000132718/ENSG00000136854/ENSG00000137312/ENSG00000137766…	42
GO:0006813	GO:0006813	potassium ion transport	41/764	255/21,081	9.05573e-16	3.74907e-13	3.23753e-13	ENSG00000006071/ENSG00000069424/ENSG00000072954/ENSG00000073969/ENSG00000099822/ENSG00000102452/ENSG00000102468/ENSG00000107147/ENSG00000111262/ENSG00000115041/ENSG00000117152/ENSG00000120899/ENSG00000124134/ENSG00000124140/ENSG00000129159/ENSG00000130226/ENSG00000132639/ENSG00000135750/ENSG00000140090/ENSG00000143153/ENSG00000143473/ENSG00000155886/ENSG00000156113/ENSG00000156486/ENSG00000158445…	41
GO:0098693	GO:0098693	regulation of synaptic vesicle cycle	28/764	120/21,081	2.10108e-15	7.9736e-13	6.88564e-13	ENSG00000008056/ENSG00000011347/ENSG00000047579/ENSG00000067715/ENSG00000091428/ENSG00000099365/ENSG00000102003/ENSG00000102468/ENSG00000104888/ENSG00000105402/ENSG00000105649/ENSG00000106089/ENSG00000106976/ENSG00000117016/ENSG00000125814/ENSG00000126583/ENSG00000132718/ENSG00000136854/ENSG00000139190/ENSG00000145087/ENSG00000145335/ENSG00000160014/ENSG00000165995/ENSG00000166501/ENSG00000168993…	28
GO:2000300	GO:2000300	regulation of synaptic vesicle exocytosis	22/764	81/21,081	7.36623e-14	2.58045e-11	2.22836e-11	ENSG00000008056/ENSG00000011347/ENSG00000047579/ENSG00000067715/ENSG00000099365/ENSG00000102003/ENSG00000102468/ENSG00000105402/ENSG00000105649/ENSG00000106089/ENSG00000117016/ENSG00000125814/ENSG00000126583/ENSG00000136854/ENSG00000139190/ENSG00000145087/ENSG00000160014/ENSG00000165995/ENSG00000166501/ENSG00000168993/ENSG00000176406/ENSG00000188906	22
GO:0071805	GO:0071805	potassium ion transmembrane transport	36/764	229/21,081	1.0657e-13	3.46658e-11	2.99359e-11	ENSG00000006071/ENSG00000069424/ENSG00000072954/ENSG00000099822/ENSG00000102452/ENSG00000107147/ENSG00000111262/ENSG00000115041/ENSG00000117152/ENSG00000124134/ENSG00000124140/ENSG00000129159/ENSG00000130226/ENSG00000132639/ENSG00000135750/ENSG00000140090/ENSG00000143153/ENSG00000143473/ENSG00000155886/ENSG00000156113/ENSG00000156486/ENSG00000158445/ENSG00000162728/ENSG00000162989/ENSG00000163399…	36
GO:0017157	GO:0017157	regulation of exocytosis	36/764	239/21,081	4.00357e-13	1.21548e-10	1.04964e-10	ENSG00000008056/ENSG00000011347/ENSG00000047579/ENSG00000067715/ENSG00000071553/ENSG00000073969/ENSG00000091428/ENSG00000099365/ENSG00000102003/ENSG00000102468/ENSG00000105402/ENSG00000105649/ENSG00000106089/ENSG00000117016/ENSG00000125814/ENSG00000126583/ENSG00000132718/ENSG00000136854/ENSG00000139190/ENSG00000144118/ENSG00000145087/ENSG00000145335/ENSG00000149927/ENSG00000158445/ENSG00000160014…	36
GO:0051952	GO:0051952	regulation of amine transport	22/764	95/21,081	2.52213e-12	7.17862e-10	6.19914e-10	ENSG00000011347/ENSG00000047579/ENSG00000067715/ENSG00000100604/ENSG00000102468/ENSG00000105649/ENSG00000106089/ENSG00000117009/ENSG00000117152/ENSG00000132718/ENSG00000136854/ENSG00000144746/ENSG00000145335/ENSG00000158445/ENSG00000158828/ENSG00000159164/ENSG00000163485/ENSG00000173227/ENSG00000173267/ENSG00000177301/ENSG00000185345/ENSG00000187094	22
GO:1904062	GO:1904062	regulation of cation transmembrane transport	44/764	365/21,081	2.8445e-12	7.61993e-10	6.58023e-10	ENSG00000013016/ENSG00000058335/ENSG00000069424/ENSG00000069966/ENSG00000070159/ENSG00000072954/ENSG00000088992/ENSG00000101400/ENSG00000105711/ENSG00000111262/ENSG00000115041/ENSG00000117152/ENSG00000120899/ENSG00000124134/ENSG00000128245/ENSG00000129159/ENSG00000130226/ENSG00000130988/ENSG00000136003/ENSG00000141750/ENSG00000142192/ENSG00000143153/ENSG00000143318/ENSG00000145335/ENSG00000149575…	44
GO:0015837	GO:0015837	amine transport	22/764	103/21,081	1.41804e-11	3.58764e-09	3.09813e-09	ENSG00000011347/ENSG00000047579/ENSG00000067715/ENSG00000100604/ENSG00000102468/ENSG00000105649/ENSG00000106089/ENSG00000117009/ENSG00000117152/ENSG00000132718/ENSG00000136854/ENSG00000144746/ENSG00000145335/ENSG00000158445/ENSG00000158828/ENSG00000159164/ENSG00000163485/ENSG00000173227/ENSG00000173267/ENSG00000177301/ENSG00000185345/ENSG00000187094	22
GO:0016082	GO:0016082	synaptic vesicle priming	11/764	20/21,081	1.64462e-11	3.9419e-09	3.40405e-09	ENSG00000099365/ENSG00000105402/ENSG00000105649/ENSG00000106089/ENSG00000125814/ENSG00000132639/ENSG00000136854/ENSG00000137766/ENSG00000139190/ENSG00000145335/ENSG00000159164	11
GO:0140029	GO:0140029	exocytic process	20/764	87/21,081	2.88594e-11	6.57128e-09	5.67467e-09	ENSG00000011347/ENSG00000067715/ENSG00000099365/ENSG00000100568/ENSG00000101298/ENSG00000105402/ENSG00000105649/ENSG00000106089/ENSG00000125814/ENSG00000132639/ENSG00000136854/ENSG00000137501/ENSG00000137766/ENSG00000139190/ENSG00000144118/ENSG00000145335/ENSG00000158445/ENSG00000158856/ENSG00000159164/ENSG00000168993	20
GO:0050806	GO:0050806	positive regulation of synaptic transmission	30/764	205/21,081	7.66414e-11	1.66202e-08	1.43525e-08	ENSG00000011347/ENSG00000047579/ENSG00000067606/ENSG00000067715/ENSG00000099365/ENSG00000106089/ENSG00000117009/ENSG00000117016/ENSG00000117152/ENSG00000120899/ENSG00000132639/ENSG00000136854/ENSG00000137312/ENSG00000139182/ENSG00000142192/ENSG00000155886/ENSG00000156642/ENSG00000158828/ENSG00000161011/ENSG00000163485/ENSG00000165995/ENSG00000168748/ENSG00000171603/ENSG00000171867/ENSG00000173227…	30
GO:0032409	GO:0032409	regulation of transporter activity	37/764	302/21,081	9.8848e-11	2.04615e-08	1.76697e-08	ENSG00000005421/ENSG00000013016/ENSG00000058335/ENSG00000069966/ENSG00000070159/ENSG00000088992/ENSG00000102471/ENSG00000105711/ENSG00000111262/ENSG00000120899/ENSG00000124134/ENSG00000128245/ENSG00000129159/ENSG00000130988/ENSG00000141750/ENSG00000142192/ENSG00000143153/ENSG00000143318/ENSG00000145335/ENSG00000149575/ENSG00000156486/ENSG00000158828/ENSG00000160014/ENSG00000163932/ENSG00000165995…	37
GO:1903305	GO:1903305	regulation of regulated secretory pathway	27/764	177/21,081	2.61989e-10	5.18739e-08	4.4796e-08	ENSG00000008056/ENSG00000011347/ENSG00000047579/ENSG00000067715/ENSG00000099365/ENSG00000102003/ENSG00000102468/ENSG00000105402/ENSG00000105649/ENSG00000106089/ENSG00000117016/ENSG00000125814/ENSG00000126583/ENSG00000132718/ENSG00000136854/ENSG00000139190/ENSG00000145087/ENSG00000149927/ENSG00000158445/ENSG00000160014/ENSG00000165995/ENSG00000166501/ENSG00000168993/ENSG00000173227/ENSG00000176406…	27
GO:0010959	GO:0010959	regulation of metal ion transport	45/764	438/21,081	3.52896e-10	6.6962e-08	5.78254e-08	ENSG00000013016/ENSG00000069424/ENSG00000069966/ENSG00000070159/ENSG00000072954/ENSG00000088992/ENSG00000101400/ENSG00000102468/ENSG00000105711/ENSG00000111262/ENSG00000115041/ENSG00000117152/ENSG00000120899/ENSG00000124134/ENSG00000128245/ENSG00000128285/ENSG00000129159/ENSG00000130226/ENSG00000130988/ENSG00000133872/ENSG00000136003/ENSG00000141750/ENSG00000143153/ENSG00000143318/ENSG00000145335…	45
GO:0017156	GO:0017156	calcium-ion regulated exocytosis	17/764	71/21,081	4.45864e-10	8.12185e-08	7.01367e-08	ENSG00000011347/ENSG00000067715/ENSG00000091428/ENSG00000099365/ENSG00000105649/ENSG00000106089/ENSG00000117016/ENSG00000132718/ENSG00000136854/ENSG00000137766/ENSG00000149927/ENSG00000157152/ENSG00000158445/ENSG00000173227/ENSG00000176406/ENSG00000198794/ENSG00000220205	17
GO:0006865	GO:0006865	amino acid transport	25/764	160/21,081	7.17545e-10	1.25681e-07	1.08532e-07	ENSG00000011083/ENSG00000013293/ENSG00000047597/ENSG00000067715/ENSG00000099960/ENSG00000104888/ENSG00000105649/ENSG00000106089/ENSG00000111181/ENSG00000115419/ENSG00000115840/ENSG00000117009/ENSG00000117152/ENSG00000132639/ENSG00000135423/ENSG00000136854/ENSG00000144746/ENSG00000159164/ENSG00000160785/ENSG00000162241/ENSG00000163485/ENSG00000168993/ENSG00000187094/ENSG00000197106/ENSG00000220205	25
GO:0048167	GO:0048167	regulation of synaptic plasticity	29/764	213/21,081	9.05422e-10	1.52714e-07	1.31877e-07	ENSG00000011347/ENSG00000020129/ENSG00000058335/ENSG00000067606/ENSG00000100321/ENSG00000102003/ENSG00000105649/ENSG00000117016/ENSG00000120899/ENSG00000128245/ENSG00000132639/ENSG00000136854/ENSG00000137766/ENSG00000142192/ENSG00000147465/ENSG00000155886/ENSG00000156642/ENSG00000158445/ENSG00000161011/ENSG00000163485/ENSG00000166963/ENSG00000171867/ENSG00000171992/ENSG00000173227/ENSG00000176406…	29
GO:0050433	GO:0050433	regulation of catecholamine secretion	15/764	57/21,081	1.13917e-09	1.85278e-07	1.59998e-07	ENSG00000011347/ENSG00000047579/ENSG00000067715/ENSG00000100604/ENSG00000102468/ENSG00000105649/ENSG00000106089/ENSG00000132718/ENSG00000145335/ENSG00000158445/ENSG00000158828/ENSG00000173227/ENSG00000173267/ENSG00000177301/ENSG00000185345	15
GO:0022898	GO:0022898	regulation of transmembrane transporter activity	34/764	287/21,081	1.38958e-09	2.18212e-07	1.88438e-07	ENSG00000013016/ENSG00000058335/ENSG00000069966/ENSG00000070159/ENSG00000088992/ENSG00000105711/ENSG00000111262/ENSG00000120899/ENSG00000124134/ENSG00000128245/ENSG00000129159/ENSG00000130988/ENSG00000141750/ENSG00000142192/ENSG00000143153/ENSG00000143318/ENSG00000145335/ENSG00000149575/ENSG00000156486/ENSG00000158828/ENSG00000160014/ENSG00000165995/ENSG00000166006/ENSG00000169282/ENSG00000171867…	34
GO:0032412	GO:0032412	regulation of ion transmembrane transporter activity	33/764	276/21,081	1.91735e-09	2.8292e-07	2.44317e-07	ENSG00000013016/ENSG00000058335/ENSG00000069966/ENSG00000070159/ENSG00000088992/ENSG00000105711/ENSG00000111262/ENSG00000120899/ENSG00000124134/ENSG00000128245/ENSG00000129159/ENSG00000130988/ENSG00000141750/ENSG00000142192/ENSG00000143153/ENSG00000143318/ENSG00000149575/ENSG00000156486/ENSG00000158828/ENSG00000160014/ENSG00000165995/ENSG00000166006/ENSG00000169282/ENSG00000171867/ENSG00000176884…	33
GO:0050432	GO:0050432	catecholamine secretion	15/764	59/21,081	1.92589e-09	2.8292e-07	2.44317e-07	ENSG00000011347/ENSG00000047579/ENSG00000067715/ENSG00000100604/ENSG00000102468/ENSG00000105649/ENSG00000106089/ENSG00000132718/ENSG00000145335/ENSG00000158445/ENSG00000158828/ENSG00000173227/ENSG00000173267/ENSG00000177301/ENSG00000185345	15
GO:0060078	GO:0060078	regulation of postsynaptic membrane potential	24/764	156/21,081	2.163e-09	3.07823e-07	2.65822e-07	ENSG00000022355/ENSG00000043591/ENSG00000067606/ENSG00000099365/ENSG00000099957/ENSG00000104888/ENSG00000106089/ENSG00000109158/ENSG00000109738/ENSG00000111262/ENSG00000113327/ENSG00000117152/ENSG00000120899/ENSG00000138814/ENSG00000142192/ENSG00000145864/ENSG00000163485/ENSG00000168539/ENSG00000176406/ENSG00000176884/ENSG00000183454/ENSG00000187730/ENSG00000188906/ENSG00000204681	24
GO:0014046	GO:0014046	dopamine secretion	12/764	36/21,081	2.64885e-09	3.5479e-07	3.06381e-07	ENSG00000011347/ENSG00000047579/ENSG00000067715/ENSG00000102468/ENSG00000105649/ENSG00000132718/ENSG00000145335/ENSG00000158828/ENSG00000173227/ENSG00000173267/ENSG00000177301/ENSG00000185345	12
GO:0014059	GO:0014059	regulation of dopamine secretion	12/764	36/21,081	2.64885e-09	3.5479e-07	3.06381e-07	ENSG00000011347/ENSG00000047579/ENSG00000067715/ENSG00000102468/ENSG00000105649/ENSG00000132718/ENSG00000145335/ENSG00000158828/ENSG00000173227/ENSG00000173267/ENSG00000177301/ENSG00000185345	12
GO:0036465	GO:0036465	synaptic vesicle recycling	17/764	81/21,081	3.93872e-09	5.12483e-07	4.42558e-07	ENSG00000011347/ENSG00000067715/ENSG00000074317/ENSG00000099365/ENSG00000102003/ENSG00000104888/ENSG00000105649/ENSG00000106089/ENSG00000106976/ENSG00000107295/ENSG00000124507/ENSG00000132718/ENSG00000145335/ENSG00000160014/ENSG00000173267/ENSG00000188906/ENSG00000220205	17
GO:0014047	GO:0014047	glutamate secretion	13/764	47/21,081	7.56845e-09	9.57409e-07	8.26776e-07	ENSG00000067715/ENSG00000104888/ENSG00000105649/ENSG00000106089/ENSG00000115419/ENSG00000117009/ENSG00000132639/ENSG00000135423/ENSG00000136854/ENSG00000163485/ENSG00000168993/ENSG00000187094/ENSG00000220205	13
GO:0048488	GO:0048488	synaptic vesicle endocytosis	15/764	67/21,081	1.27442e-08	1.52729e-06	1.3189e-06	ENSG00000011347/ENSG00000067715/ENSG00000074317/ENSG00000102003/ENSG00000104888/ENSG00000106089/ENSG00000106976/ENSG00000107295/ENSG00000124507/ENSG00000132718/ENSG00000145335/ENSG00000160014/ENSG00000173267/ENSG00000188906/ENSG00000220205	15
GO:0140238	GO:0140238	presynaptic endocytosis	15/764	67/21,081	1.27442e-08	1.52729e-06	1.3189e-06	ENSG00000011347/ENSG00000067715/ENSG00000074317/ENSG00000102003/ENSG00000104888/ENSG00000106089/ENSG00000106976/ENSG00000107295/ENSG00000124507/ENSG00000132718/ENSG00000145335/ENSG00000160014/ENSG00000173267/ENSG00000188906/ENSG00000220205	15
GO:0043266	GO:0043266	regulation of potassium ion transport	19/764	112/21,081	1.99646e-08	2.32206e-06	2.00523e-06	ENSG00000069424/ENSG00000102468/ENSG00000111262/ENSG00000115041/ENSG00000117152/ENSG00000120899/ENSG00000124134/ENSG00000129159/ENSG00000130226/ENSG00000143153/ENSG00000156486/ENSG00000163485/ENSG00000166006/ENSG00000169282/ENSG00000171867/ENSG00000181754/ENSG00000185774/ENSG00000198929/ENSG00000220205	19
GO:1990778	GO:1990778	protein localization to cell periphery	37/764	366/21,081	2.03958e-08	2.32206e-06	2.00523e-06	ENSG00000013016/ENSG00000067606/ENSG00000073969/ENSG00000088992/ENSG00000099365/ENSG00000100568/ENSG00000105649/ENSG00000109339/ENSG00000115041/ENSG00000119185/ENSG00000124507/ENSG00000125149/ENSG00000130226/ENSG00000132294/ENSG00000132639/ENSG00000135324/ENSG00000136854/ENSG00000137312/ENSG00000137501/ENSG00000141542/ENSG00000141750/ENSG00000143153/ENSG00000151025/ENSG00000158445/ENSG00000160460…	37
GO:0010038	GO:0010038	response to metal ion	38/764	386/21,081	2.67888e-08	2.97552e-06	2.56953e-06	ENSG00000011347/ENSG00000050748/ENSG00000067715/ENSG00000069535/ENSG00000074317/ENSG00000087250/ENSG00000102882/ENSG00000111262/ENSG00000111344/ENSG00000115840/ENSG00000120053/ENSG00000120899/ENSG00000122359/ENSG00000125648/ENSG00000129159/ENSG00000130707/ENSG00000132718/ENSG00000138279/ENSG00000138814/ENSG00000142168/ENSG00000142185/ENSG00000142192/ENSG00000143473/ENSG00000144550/ENSG00000145335…	38
GO:0008016	GO:0008016	regulation of heart contraction	30/764	264/21,081	3.35711e-08	3.64007e-06	3.1434e-06	ENSG00000013016/ENSG00000043591/ENSG00000067842/ENSG00000072954/ENSG00000100604/ENSG00000101400/ENSG00000105711/ENSG00000115041/ENSG00000117152/ENSG00000134548/ENSG00000135750/ENSG00000143153/ENSG00000143318/ENSG00000149575/ENSG00000150995/ENSG00000151090/ENSG00000157445/ENSG00000160014/ENSG00000160460/ENSG00000162989/ENSG00000163399/ENSG00000163485/ENSG00000165995/ENSG00000170214/ENSG00000177098…	30
GO:0015800	GO:0015800	acidic amino acid transport	15/764	73/21,081	4.37864e-08	4.63729e-06	4.00455e-06	ENSG00000067715/ENSG00000104888/ENSG00000105649/ENSG00000106089/ENSG00000115419/ENSG00000115840/ENSG00000117009/ENSG00000132639/ENSG00000135423/ENSG00000136854/ENSG00000144746/ENSG00000163485/ENSG00000168993/ENSG00000187094/ENSG00000220205	15
GO:0031629	GO:0031629	synaptic vesicle fusion to presynaptic active zone membrane	9/764	23/21,081	5.32654e-08	5.51297e-06	4.76076e-06	ENSG00000011347/ENSG00000067715/ENSG00000099365/ENSG00000105649/ENSG00000106089/ENSG00000132639/ENSG00000136854/ENSG00000139190/ENSG00000168993	9
GO:0051937	GO:0051937	catecholamine transport	15/764	77/21,081	9.28329e-08	9.39469e-06	8.11283e-06	ENSG00000011347/ENSG00000047579/ENSG00000067715/ENSG00000100604/ENSG00000102468/ENSG00000105649/ENSG00000106089/ENSG00000132718/ENSG00000145335/ENSG00000158445/ENSG00000158828/ENSG00000173227/ENSG00000173267/ENSG00000177301/ENSG00000185345	15
GO:0006936	GO:0006936	muscle contraction	36/764	374/21,081	1.09582e-07	1.08486e-05	9.36838e-06	ENSG00000004776/ENSG00000013016/ENSG00000072954/ENSG00000091482/ENSG00000099957/ENSG00000100604/ENSG00000101400/ENSG00000101470/ENSG00000102468/ENSG00000105711/ENSG00000111262/ENSG00000125863/ENSG00000131730/ENSG00000134548/ENSG00000141750/ENSG00000142168/ENSG00000143153/ENSG00000143318/ENSG00000149575/ENSG00000149925/ENSG00000156113/ENSG00000160014/ENSG00000162989/ENSG00000163399/ENSG00000163485…	36
GO:0003012	GO:0003012	muscle system process	43/764	494/21,081	1.16214e-07	1.12604e-05	9.72395e-06	ENSG00000004776/ENSG00000013016/ENSG00000065559/ENSG00000072954/ENSG00000091482/ENSG00000099957/ENSG00000100604/ENSG00000101400/ENSG00000101470/ENSG00000102468/ENSG00000105711/ENSG00000108509/ENSG00000111262/ENSG00000117152/ENSG00000125863/ENSG00000131730/ENSG00000134548/ENSG00000138814/ENSG00000141750/ENSG00000142168/ENSG00000143153/ENSG00000143318/ENSG00000146147/ENSG00000148660/ENSG00000149269…	43
GO:0099500	GO:0099500	vesicle fusion to plasma membrane	9/764	25/21,081	1.24751e-07	1.18357e-05	1.02208e-05	ENSG00000011347/ENSG00000067715/ENSG00000099365/ENSG00000105649/ENSG00000106089/ENSG00000132639/ENSG00000136854/ENSG00000139190/ENSG00000168993	9
GO:0060047	GO:0060047	heart contraction	31/764	296/21,081	1.29891e-07	1.1849e-05	1.02323e-05	ENSG00000013016/ENSG00000043591/ENSG00000067842/ENSG00000072954/ENSG00000100604/ENSG00000101400/ENSG00000105711/ENSG00000115041/ENSG00000117152/ENSG00000134548/ENSG00000135750/ENSG00000142168/ENSG00000143153/ENSG00000143318/ENSG00000149575/ENSG00000150995/ENSG00000151090/ENSG00000157445/ENSG00000160014/ENSG00000160460/ENSG00000162989/ENSG00000163399/ENSG00000163485/ENSG00000165995/ENSG00000170214…	31
GO:0055074	GO:0055074	calcium ion homeostasis	43/764	496/21,081	1.30095e-07	1.1849e-05	1.02323e-05	ENSG00000047597/ENSG00000060558/ENSG00000067842/ENSG00000072954/ENSG00000086300/ENSG00000102468/ENSG00000110148/ENSG00000120053/ENSG00000120899/ENSG00000125648/ENSG00000128285/ENSG00000130988/ENSG00000137824/ENSG00000138279/ENSG00000140090/ENSG00000142185/ENSG00000142192/ENSG00000143153/ENSG00000143318/ENSG00000145335/ENSG00000150995/ENSG00000151882/ENSG00000153291/ENSG00000154096/ENSG00000155886…	43
GO:0048278	GO:0048278	vesicle docking	14/764	69/21,081	1.4568e-07	1.30083e-05	1.12334e-05	ENSG00000067715/ENSG00000073969/ENSG00000099365/ENSG00000100568/ENSG00000101298/ENSG00000103034/ENSG00000105649/ENSG00000106089/ENSG00000132639/ENSG00000136854/ENSG00000137501/ENSG00000137766/ENSG00000144118/ENSG00000158445	14
GO:2001257	GO:2001257	regulation of cation channel activity	24/764	194/21,081	1.61704e-07	1.41616e-05	1.22293e-05	ENSG00000013016/ENSG00000058335/ENSG00000069966/ENSG00000105711/ENSG00000111262/ENSG00000120899/ENSG00000124134/ENSG00000129159/ENSG00000141750/ENSG00000142192/ENSG00000143318/ENSG00000156486/ENSG00000158828/ENSG00000160014/ENSG00000165995/ENSG00000166006/ENSG00000169282/ENSG00000176884/ENSG00000181754/ENSG00000183454/ENSG00000198668/ENSG00000198929/ENSG00000220205/ENSG00000277586	24
GO:0030073	GO:0030073	insulin secretion	27/764	238/21,081	1.67803e-07	1.44184e-05	1.24511e-05	ENSG00000003147/ENSG00000006071/ENSG00000011347/ENSG00000054356/ENSG00000091428/ENSG00000100604/ENSG00000101076/ENSG00000106089/ENSG00000123836/ENSG00000132639/ENSG00000133794/ENSG00000135631/ENSG00000138207/ENSG00000138814/ENSG00000143158/ENSG00000143420/ENSG00000145087/ENSG00000148660/ENSG00000150995/ENSG00000151729/ENSG00000158445/ENSG00000163032/ENSG00000166006/ENSG00000168993/ENSG00000172375…	27
GO:0006874	GO:0006874	cellular calcium ion homeostasis	42/764	484/21,081	1.77586e-07	1.49764e-05	1.2933e-05	ENSG00000047597/ENSG00000060558/ENSG00000067842/ENSG00000072954/ENSG00000102468/ENSG00000110148/ENSG00000120053/ENSG00000120899/ENSG00000125648/ENSG00000128285/ENSG00000130988/ENSG00000137824/ENSG00000138279/ENSG00000140090/ENSG00000142185/ENSG00000142192/ENSG00000143153/ENSG00000143318/ENSG00000145335/ENSG00000150995/ENSG00000151882/ENSG00000153291/ENSG00000154096/ENSG00000155886/ENSG00000156642…	42
GO:0015844	GO:0015844	monoamine transport	16/764	93/21,081	2.13241e-07	1.76563e-05	1.52472e-05	ENSG00000011347/ENSG00000047579/ENSG00000067715/ENSG00000069535/ENSG00000100604/ENSG00000102468/ENSG00000105649/ENSG00000106089/ENSG00000132718/ENSG00000145335/ENSG00000158445/ENSG00000158828/ENSG00000173227/ENSG00000173267/ENSG00000177301/ENSG00000185345	16
GO:0016050	GO:0016050	vesicle organization	35/764	371/21,081	2.67135e-07	2.14544e-05	1.85271e-05	ENSG00000011347/ENSG00000047579/ENSG00000054356/ENSG00000067715/ENSG00000073969/ENSG00000085063/ENSG00000085832/ENSG00000086300/ENSG00000099365/ENSG00000100568/ENSG00000101421/ENSG00000102003/ENSG00000104888/ENSG00000105402/ENSG00000105649/ENSG00000106089/ENSG00000106976/ENSG00000111540/ENSG00000118308/ENSG00000120341/ENSG00000132639/ENSG00000132718/ENSG00000136854/ENSG00000137766/ENSG00000139190…	35
GO:0003015	GO:0003015	heart process	31/764	306/21,081	2.72807e-07	2.14544e-05	1.85271e-05	ENSG00000013016/ENSG00000043591/ENSG00000067842/ENSG00000072954/ENSG00000100604/ENSG00000101400/ENSG00000105711/ENSG00000115041/ENSG00000117152/ENSG00000134548/ENSG00000135750/ENSG00000142168/ENSG00000143153/ENSG00000143318/ENSG00000149575/ENSG00000150995/ENSG00000151090/ENSG00000157445/ENSG00000160014/ENSG00000160460/ENSG00000162989/ENSG00000163399/ENSG00000163485/ENSG00000165995/ENSG00000170214…	31
GO:0035637	GO:0035637	multicellular organismal signaling	25/764	214/21,081	2.73245e-07	2.14544e-05	1.85271e-05	ENSG00000013016/ENSG00000067842/ENSG00000105711/ENSG00000108797/ENSG00000111262/ENSG00000115041/ENSG00000135750/ENSG00000142168/ENSG00000143153/ENSG00000143318/ENSG00000149575/ENSG00000150995/ENSG00000157445/ENSG00000160014/ENSG00000160460/ENSG00000162989/ENSG00000163399/ENSG00000165995/ENSG00000177098/ENSG00000177301/ENSG00000177628/ENSG00000185774/ENSG00000196218/ENSG00000198668/ENSG00000266964	25
GO:0055067	GO:0055067	monovalent inorganic cation homeostasis	22/764	172/21,081	2.93938e-07	2.2688e-05	1.95924e-05	ENSG00000005882/ENSG00000033627/ENSG00000047249/ENSG00000071553/ENSG00000100554/ENSG00000102882/ENSG00000110148/ENSG00000124140/ENSG00000128524/ENSG00000131100/ENSG00000134548/ENSG00000143153/ENSG00000147416/ENSG00000155097/ENSG00000156113/ENSG00000159720/ENSG00000163399/ENSG00000163485/ENSG00000168748/ENSG00000182220/ENSG00000188906/ENSG00000213760	22
GO:0015872	GO:0015872	dopamine transport	12/764	53/21,081	3.20463e-07	2.43232e-05	2.10044e-05	ENSG00000011347/ENSG00000047579/ENSG00000067715/ENSG00000102468/ENSG00000105649/ENSG00000132718/ENSG00000145335/ENSG00000158828/ENSG00000173227/ENSG00000173267/ENSG00000177301/ENSG00000185345	12
GO:1901379	GO:1901379	regulation of potassium ion transmembrane transport	16/764	96/21,081	3.3514e-07	2.50201e-05	2.16062e-05	ENSG00000069424/ENSG00000111262/ENSG00000115041/ENSG00000117152/ENSG00000124134/ENSG00000129159/ENSG00000130226/ENSG00000143153/ENSG00000156486/ENSG00000166006/ENSG00000169282/ENSG00000171867/ENSG00000181754/ENSG00000185774/ENSG00000198929/ENSG00000220205	16
GO:0006904	GO:0006904	vesicle docking involved in exocytosis	11/764	45/21,081	4.33811e-07	3.18641e-05	2.75164e-05	ENSG00000099365/ENSG00000100568/ENSG00000101298/ENSG00000105649/ENSG00000106089/ENSG00000132639/ENSG00000136854/ENSG00000137501/ENSG00000137766/ENSG00000144118/ENSG00000158445	11
GO:0051590	GO:0051590	positive regulation of neurotransmitter transport	9/764	29/21,081	5.36788e-07	3.88021e-05	3.35078e-05	ENSG00000011347/ENSG00000047579/ENSG00000067715/ENSG00000099365/ENSG00000106089/ENSG00000117009/ENSG00000136854/ENSG00000165995/ENSG00000185345	9
GO:1903522	GO:1903522	regulation of blood circulation	31/764	317/21,081	5.91576e-07	4.20943e-05	3.63508e-05	ENSG00000013016/ENSG00000043591/ENSG00000067842/ENSG00000072954/ENSG00000100604/ENSG00000101400/ENSG00000102468/ENSG00000105711/ENSG00000115041/ENSG00000117152/ENSG00000134548/ENSG00000135750/ENSG00000143153/ENSG00000143318/ENSG00000149575/ENSG00000150995/ENSG00000151090/ENSG00000157445/ENSG00000160014/ENSG00000160460/ENSG00000162989/ENSG00000163399/ENSG00000163485/ENSG00000165995/ENSG00000170214…	31
GO:0051592	GO:0051592	response to calcium ion	20/764	152/21,081	6.40044e-07	4.48425e-05	3.87239e-05	ENSG00000011347/ENSG00000067715/ENSG00000111344/ENSG00000115840/ENSG00000120899/ENSG00000122359/ENSG00000125648/ENSG00000132718/ENSG00000138279/ENSG00000138814/ENSG00000142185/ENSG00000143473/ENSG00000144550/ENSG00000156113/ENSG00000158856/ENSG00000160014/ENSG00000173227/ENSG00000196218/ENSG00000197586/ENSG00000198668	20
GO:0043270	GO:0043270	positive regulation of ion transport	30/764	303/21,081	6.90908e-07	4.75337e-05	4.1048e-05	ENSG00000013016/ENSG00000067715/ENSG00000088992/ENSG00000105711/ENSG00000111262/ENSG00000117009/ENSG00000128285/ENSG00000129159/ENSG00000130988/ENSG00000136854/ENSG00000141655/ENSG00000141750/ENSG00000143153/ENSG00000143318/ENSG00000145335/ENSG00000154096/ENSG00000158828/ENSG00000160014/ENSG00000163485/ENSG00000163932/ENSG00000165995/ENSG00000166006/ENSG00000168539/ENSG00000176884/ENSG00000177098…	30
GO:0045851	GO:0045851	pH reduction	13/764	67/21,081	6.99332e-07	4.75337e-05	4.1048e-05	ENSG00000033627/ENSG00000047249/ENSG00000071553/ENSG00000100554/ENSG00000110148/ENSG00000128524/ENSG00000131100/ENSG00000147416/ENSG00000155097/ENSG00000159720/ENSG00000168748/ENSG00000182220/ENSG00000213760	13
GO:0061337	GO:0061337	cardiac conduction	20/764	154/21,081	7.90594e-07	5.29465e-05	4.57223e-05	ENSG00000013016/ENSG00000067842/ENSG00000105711/ENSG00000115041/ENSG00000135750/ENSG00000143153/ENSG00000143318/ENSG00000149575/ENSG00000150995/ENSG00000157445/ENSG00000160014/ENSG00000160460/ENSG00000162989/ENSG00000163399/ENSG00000165995/ENSG00000177098/ENSG00000185774/ENSG00000196218/ENSG00000198668/ENSG00000266964	20
GO:0072659	GO:0072659	protein localization to plasma membrane	30/764	306/21,081	8.5049e-07	5.55605e-05	4.79796e-05	ENSG00000013016/ENSG00000067606/ENSG00000073969/ENSG00000088992/ENSG00000100568/ENSG00000105649/ENSG00000115041/ENSG00000119185/ENSG00000124507/ENSG00000125149/ENSG00000130226/ENSG00000132294/ENSG00000135324/ENSG00000136854/ENSG00000137312/ENSG00000137501/ENSG00000141542/ENSG00000141750/ENSG00000143153/ENSG00000151025/ENSG00000158445/ENSG00000160460/ENSG00000161011/ENSG00000161203/ENSG00000165914…	30
GO:0035725	GO:0035725	sodium ion transmembrane transport	22/764	183/21,081	8.62882e-07	5.55605e-05	4.79796e-05	ENSG00000011083/ENSG00000070159/ENSG00000088992/ENSG00000099822/ENSG00000101400/ENSG00000102452/ENSG00000104888/ENSG00000105711/ENSG00000111181/ENSG00000128245/ENSG00000135750/ENSG00000140090/ENSG00000142185/ENSG00000143153/ENSG00000149575/ENSG00000155886/ENSG00000163399/ENSG00000164588/ENSG00000177098/ENSG00000186815/ENSG00000197106/ENSG00000266964	22
GO:0001956	GO:0001956	positive regulation of neurotransmitter secretion	8/764	23/21,081	8.67252e-07	5.55605e-05	4.79796e-05	ENSG00000011347/ENSG00000047579/ENSG00000067715/ENSG00000099365/ENSG00000106089/ENSG00000117009/ENSG00000136854/ENSG00000165995	8
GO:0031630	GO:0031630	regulation of synaptic vesicle fusion to presynaptic active zone membrane	6/764	11/21,081	8.78427e-07	5.55605e-05	4.79796e-05	ENSG00000011347/ENSG00000067715/ENSG00000105649/ENSG00000136854/ENSG00000139190/ENSG00000168993	6
GO:0032411	GO:0032411	positive regulation of transporter activity	17/764	116/21,081	9.58789e-07	5.98127e-05	5.16516e-05	ENSG00000005421/ENSG00000013016/ENSG00000088992/ENSG00000111262/ENSG00000129159/ENSG00000130988/ENSG00000141750/ENSG00000143153/ENSG00000143318/ENSG00000158828/ENSG00000160014/ENSG00000163932/ENSG00000165995/ENSG00000166006/ENSG00000181754/ENSG00000198668/ENSG00000198929	17
GO:0046034	GO:0046034	ATP metabolic process	32/764	342/21,081	1.03567e-06	6.34319e-05	5.4777e-05	ENSG00000009950/ENSG00000067057/ENSG00000073578/ENSG00000102468/ENSG00000105220/ENSG00000109107/ENSG00000111674/ENSG00000115840/ENSG00000119421/ENSG00000123836/ENSG00000125356/ENSG00000125648/ENSG00000131143/ENSG00000131174/ENSG00000136003/ENSG00000136521/ENSG00000137806/ENSG00000139180/ENSG00000142192/ENSG00000143153/ENSG00000145335/ENSG00000147416/ENSG00000147684/ENSG00000149925/ENSG00000154027…	32
GO:0001508	GO:0001508	action potential	19/764	143/21,081	1.04466e-06	6.34319e-05	5.4777e-05	ENSG00000060558/ENSG00000069424/ENSG00000070159/ENSG00000099822/ENSG00000101400/ENSG00000105711/ENSG00000108797/ENSG00000111262/ENSG00000128245/ENSG00000143153/ENSG00000149575/ENSG00000158445/ENSG00000162989/ENSG00000163399/ENSG00000165995/ENSG00000177098/ENSG00000177301/ENSG00000177628/ENSG00000198929	19
GO:0014075	GO:0014075	response to amine	11/764	49/21,081	1.09099e-06	6.53732e-05	5.64534e-05	ENSG00000117152/ENSG00000123360/ENSG00000129159/ENSG00000130707/ENSG00000138814/ENSG00000142168/ENSG00000160014/ENSG00000165704/ENSG00000166006/ENSG00000176884/ENSG00000183454	11
GO:0006941	GO:0006941	striated muscle contraction	22/764	186/21,081	1.13902e-06	6.7365e-05	5.81734e-05	ENSG00000013016/ENSG00000072954/ENSG00000091482/ENSG00000100604/ENSG00000101400/ENSG00000101470/ENSG00000105711/ENSG00000141750/ENSG00000143153/ENSG00000143318/ENSG00000149575/ENSG00000149925/ENSG00000160014/ENSG00000162989/ENSG00000163399/ENSG00000163485/ENSG00000165995/ENSG00000170214/ENSG00000177098/ENSG00000182253/ENSG00000198668/ENSG00000198929	22
GO:0071241	GO:0071241	cellular response to inorganic substance	25/764	233/21,081	1.35444e-06	7.90782e-05	6.82884e-05	ENSG00000011347/ENSG00000050748/ENSG00000061918/ENSG00000067715/ENSG00000087250/ENSG00000102882/ENSG00000111262/ENSG00000111344/ENSG00000125648/ENSG00000132718/ENSG00000142168/ENSG00000142185/ENSG00000142192/ENSG00000143473/ENSG00000144550/ENSG00000145335/ENSG00000147465/ENSG00000158856/ENSG00000166006/ENSG00000171867/ENSG00000173227/ENSG00000185345/ENSG00000188906/ENSG00000196218/ENSG00000245848	25
GO:0035249	GO:0035249	synaptic transmission, glutamatergic	16/764	107/21,081	1.51442e-06	8.63956e-05	7.46074e-05	ENSG00000067715/ENSG00000102468/ENSG00000104888/ENSG00000105402/ENSG00000117009/ENSG00000120899/ENSG00000125814/ENSG00000136854/ENSG00000137766/ENSG00000139182/ENSG00000149091/ENSG00000158109/ENSG00000163485/ENSG00000176884/ENSG00000185345/ENSG00000188906	16
GO:0071248	GO:0071248	cellular response to metal ion	23/764	204/21,081	1.51771e-06	8.63956e-05	7.46074e-05	ENSG00000011347/ENSG00000050748/ENSG00000067715/ENSG00000087250/ENSG00000102882/ENSG00000111262/ENSG00000111344/ENSG00000125648/ENSG00000132718/ENSG00000142168/ENSG00000142185/ENSG00000142192/ENSG00000143473/ENSG00000144550/ENSG00000145335/ENSG00000147465/ENSG00000158856/ENSG00000171867/ENSG00000173227/ENSG00000185345/ENSG00000188906/ENSG00000196218/ENSG00000245848	23
GO:0048791	GO:0048791	calcium ion-regulated exocytosis of neurotransmitter	8/764	25/21,081	1.7937e-06	0.000100846	8.70858e-05	ENSG00000011347/ENSG00000067715/ENSG00000099365/ENSG00000117016/ENSG00000136854/ENSG00000137766/ENSG00000173227/ENSG00000176406	8
GO:0070588	GO:0070588	calcium ion transmembrane transport	31/764	335/21,081	1.9235e-06	0.000106824	9.22488e-05	ENSG00000013016/ENSG00000067842/ENSG00000069966/ENSG00000072954/ENSG00000102452/ENSG00000102468/ENSG00000120899/ENSG00000125648/ENSG00000130988/ENSG00000140090/ENSG00000141750/ENSG00000142185/ENSG00000143153/ENSG00000143318/ENSG00000145335/ENSG00000150995/ENSG00000154096/ENSG00000155886/ENSG00000157445/ENSG00000160014/ENSG00000165995/ENSG00000171867/ENSG00000175197/ENSG00000176884/ENSG00000183454…	31
GO:0051260	GO:0051260	protein homooligomerization	22/764	193/21,081	2.12413e-06	0.000116546	0.000100644	ENSG00000013016/ENSG00000067057/ENSG00000111218/ENSG00000111262/ENSG00000115419/ENSG00000124134/ENSG00000129159/ENSG00000142185/ENSG00000149925/ENSG00000151790/ENSG00000156486/ENSG00000158445/ENSG00000164588/ENSG00000165704/ENSG00000166006/ENSG00000171126/ENSG00000171867/ENSG00000177301/ENSG00000183783/ENSG00000185933/ENSG00000196218/ENSG00000198513	22
GO:0033572	GO:0033572	transferrin transport	10/764	43/21,081	2.38741e-06	0.000129432	0.000111771	ENSG00000033627/ENSG00000047249/ENSG00000071553/ENSG00000100554/ENSG00000128524/ENSG00000131100/ENSG00000147416/ENSG00000155097/ENSG00000159720/ENSG00000213760	10
GO:0030004	GO:0030004	cellular monovalent inorganic cation homeostasis	17/764	125/21,081	2.76588e-06	0.000148186	0.000127967	ENSG00000033627/ENSG00000047249/ENSG00000071553/ENSG00000100554/ENSG00000102882/ENSG00000128524/ENSG00000131100/ENSG00000143153/ENSG00000147416/ENSG00000155097/ENSG00000156113/ENSG00000159720/ENSG00000163399/ENSG00000168748/ENSG00000182220/ENSG00000188906/ENSG00000213760	17
GO:0006835	GO:0006835	dicarboxylic acid transport	15/764	100/21,081	3.07653e-06	0.000162913	0.000140685	ENSG00000067715/ENSG00000104888/ENSG00000105649/ENSG00000106089/ENSG00000115419/ENSG00000115840/ENSG00000117009/ENSG00000132639/ENSG00000135423/ENSG00000136854/ENSG00000144746/ENSG00000163485/ENSG00000168993/ENSG00000187094/ENSG00000220205	15
GO:0090383	GO:0090383	phagosome acidification	9/764	35/21,081	3.11316e-06	0.000162958	0.000140723	ENSG00000033627/ENSG00000047249/ENSG00000100554/ENSG00000128524/ENSG00000131100/ENSG00000147416/ENSG00000155097/ENSG00000159720/ENSG00000213760	9
GO:0043648	GO:0043648	dicarboxylic acid metabolic process	15/764	101/21,081	3.49388e-06	0.000180809	0.000156138	ENSG00000014641/ENSG00000065154/ENSG00000065833/ENSG00000073578/ENSG00000101473/ENSG00000115419/ENSG00000115840/ENSG00000117009/ENSG00000117118/ENSG00000120053/ENSG00000130707/ENSG00000133943/ENSG00000135423/ENSG00000147465/ENSG00000177465	15
GO:0006885	GO:0006885	regulation of pH	16/764	114/21,081	3.55846e-06	0.000182081	0.000157237	ENSG00000005882/ENSG00000033627/ENSG00000047249/ENSG00000071553/ENSG00000100554/ENSG00000102882/ENSG00000110148/ENSG00000128524/ENSG00000131100/ENSG00000147416/ENSG00000155097/ENSG00000159720/ENSG00000168748/ENSG00000182220/ENSG00000188906/ENSG00000213760	16
GO:0015980	GO:0015980	energy derivation by oxidation of organic compounds	28/764	296/21,081	3.93128e-06	0.000198923	0.000171781	ENSG00000014641/ENSG00000049769/ENSG00000073578/ENSG00000087250/ENSG00000100412/ENSG00000115520/ENSG00000115840/ENSG00000117118/ENSG00000119421/ENSG00000122873/ENSG00000125356/ENSG00000125648/ENSG00000131143/ENSG00000131174/ENSG00000135324/ENSG00000136003/ENSG00000136521/ENSG00000137806/ENSG00000139180/ENSG00000145335/ENSG00000147684/ENSG00000158828/ENSG00000166411/ENSG00000169764/ENSG00000189043…	28
GO:0090382	GO:0090382	phagosome maturation	11/764	56/21,081	4.42536e-06	0.000221462	0.000191245	ENSG00000011347/ENSG00000033627/ENSG00000047249/ENSG00000100554/ENSG00000128524/ENSG00000131100/ENSG00000132718/ENSG00000147416/ENSG00000155097/ENSG00000159720/ENSG00000213760	11
GO:1903421	GO:1903421	regulation of synaptic vesicle recycling	8/764	28/21,081	4.68019e-06	0.000231669	0.000200059	ENSG00000011347/ENSG00000099365/ENSG00000104888/ENSG00000106976/ENSG00000132718/ENSG00000145335/ENSG00000160014/ENSG00000188906	8
GO:0045333	GO:0045333	cellular respiration	22/764	203/21,081	4.89414e-06	0.000239306	0.000206654	ENSG00000014641/ENSG00000073578/ENSG00000100412/ENSG00000115520/ENSG00000115840/ENSG00000117118/ENSG00000119421/ENSG00000122873/ENSG00000125356/ENSG00000125648/ENSG00000131143/ENSG00000131174/ENSG00000136003/ENSG00000136521/ENSG00000137806/ENSG00000139180/ENSG00000145335/ENSG00000147684/ENSG00000158828/ENSG00000166411/ENSG00000189043/ENSG00000197444	22
GO:0046942	GO:0046942	carboxylic acid transport	32/764	368/21,081	4.93957e-06	0.000239306	0.000206654	ENSG00000011083/ENSG00000013293/ENSG00000047597/ENSG00000067715/ENSG00000083807/ENSG00000099960/ENSG00000104888/ENSG00000105649/ENSG00000106089/ENSG00000111181/ENSG00000115419/ENSG00000115840/ENSG00000117009/ENSG00000117152/ENSG00000132639/ENSG00000134548/ENSG00000135423/ENSG00000136854/ENSG00000141655/ENSG00000143158/ENSG00000144746/ENSG00000149742/ENSG00000159164/ENSG00000160785/ENSG00000162241…	32
GO:0070997	GO:0070997	neuron death	36/764	440/21,081	5.16494e-06	0.000247591	0.000213808	ENSG00000065559/ENSG00000074317/ENSG00000087250/ENSG00000090861/ENSG00000092445/ENSG00000100604/ENSG00000101421/ENSG00000111912/ENSG00000114023/ENSG00000117009/ENSG00000120899/ENSG00000124588/ENSG00000126583/ENSG00000130725/ENSG00000135472/ENSG00000136854/ENSG00000137642/ENSG00000142168/ENSG00000142192/ENSG00000145335/ENSG00000145864/ENSG00000147465/ENSG00000151090/ENSG00000153291/ENSG00000158445…	36
GO:0050796	GO:0050796	regulation of insulin secretion	22/764	204/21,081	5.30228e-06	0.000251527	0.000217208	ENSG00000003147/ENSG00000006071/ENSG00000011347/ENSG00000091428/ENSG00000100604/ENSG00000101076/ENSG00000106089/ENSG00000123836/ENSG00000132639/ENSG00000133794/ENSG00000138207/ENSG00000138814/ENSG00000143158/ENSG00000143420/ENSG00000145087/ENSG00000150995/ENSG00000151729/ENSG00000158445/ENSG00000163032/ENSG00000166006/ENSG00000172375/ENSG00000185345	22
GO:0015849	GO:0015849	organic acid transport	32/764	371/21,081	5.84642e-06	0.00027448	0.000237029	ENSG00000011083/ENSG00000013293/ENSG00000047597/ENSG00000067715/ENSG00000083807/ENSG00000099960/ENSG00000104888/ENSG00000105649/ENSG00000106089/ENSG00000111181/ENSG00000115419/ENSG00000115840/ENSG00000117009/ENSG00000117152/ENSG00000132639/ENSG00000134548/ENSG00000135423/ENSG00000136854/ENSG00000141655/ENSG00000143158/ENSG00000144746/ENSG00000149742/ENSG00000159164/ENSG00000160785/ENSG00000162241…	32
GO:0098814	GO:0098814	spontaneous synaptic transmission	7/764	21/21,081	5.95432e-06	0.000276693	0.00023894	ENSG00000067715/ENSG00000089169/ENSG00000099365/ENSG00000142192/ENSG00000149927/ENSG00000176406/ENSG00000185345	7
GO:0030072	GO:0030072	peptide hormone secretion	27/764	287/21,081	6.4487e-06	0.00029664	0.000256165	ENSG00000003147/ENSG00000006071/ENSG00000011347/ENSG00000054356/ENSG00000091428/ENSG00000100604/ENSG00000101076/ENSG00000106089/ENSG00000123836/ENSG00000132639/ENSG00000133794/ENSG00000135631/ENSG00000138207/ENSG00000138814/ENSG00000143158/ENSG00000143420/ENSG00000145087/ENSG00000148660/ENSG00000150995/ENSG00000151729/ENSG00000158445/ENSG00000163032/ENSG00000166006/ENSG00000168993/ENSG00000172375…	27
GO:0032414	GO:0032414	positive regulation of ion transmembrane transporter activity	15/764	108/21,081	8.13138e-06	0.000366637	0.000316611	ENSG00000013016/ENSG00000088992/ENSG00000111262/ENSG00000129159/ENSG00000130988/ENSG00000141750/ENSG00000143153/ENSG00000143318/ENSG00000158828/ENSG00000160014/ENSG00000165995/ENSG00000166006/ENSG00000181754/ENSG00000198668/ENSG00000198929	15
GO:0060079	GO:0060079	excitatory postsynaptic potential	15/764	108/21,081	8.13138e-06	0.000366637	0.000316611	ENSG00000067606/ENSG00000099365/ENSG00000099957/ENSG00000104888/ENSG00000106089/ENSG00000109738/ENSG00000117152/ENSG00000120899/ENSG00000138814/ENSG00000142192/ENSG00000163485/ENSG00000176406/ENSG00000176884/ENSG00000183454/ENSG00000188906	15
GO:0051259	GO:0051259	protein complex oligomerization	25/764	258/21,081	8.43049e-06	0.000376397	0.000325039	ENSG00000013016/ENSG00000067057/ENSG00000067715/ENSG00000111218/ENSG00000111262/ENSG00000115419/ENSG00000124134/ENSG00000129159/ENSG00000142185/ENSG00000145335/ENSG00000149925/ENSG00000151790/ENSG00000156486/ENSG00000158445/ENSG00000164588/ENSG00000165704/ENSG00000166006/ENSG00000171126/ENSG00000171867/ENSG00000176884/ENSG00000177301/ENSG00000183783/ENSG00000185933/ENSG00000196218/ENSG00000198513	25
GO:1904064	GO:1904064	positive regulation of cation transmembrane transport	18/764	150/21,081	8.61884e-06	0.00038107	0.000329075	ENSG00000013016/ENSG00000088992/ENSG00000111262/ENSG00000129159/ENSG00000130988/ENSG00000141750/ENSG00000143153/ENSG00000143318/ENSG00000145335/ENSG00000154096/ENSG00000158828/ENSG00000160014/ENSG00000165995/ENSG00000166006/ENSG00000181754/ENSG00000198668/ENSG00000198929/ENSG00000266964	18
GO:0006816	GO:0006816	calcium ion transport	37/764	474/21,081	1.10953e-05	0.000485847	0.000419556	ENSG00000013016/ENSG00000067842/ENSG00000069966/ENSG00000072954/ENSG00000102452/ENSG00000102468/ENSG00000117152/ENSG00000120899/ENSG00000125648/ENSG00000128285/ENSG00000130988/ENSG00000133872/ENSG00000138814/ENSG00000140090/ENSG00000141750/ENSG00000142185/ENSG00000143153/ENSG00000143318/ENSG00000145335/ENSG00000148660/ENSG00000150995/ENSG00000154096/ENSG00000155886/ENSG00000157445/ENSG00000160014…	37
GO:0008286	GO:0008286	insulin receptor signaling pathway	18/764	153/21,081	1.13676e-05	0.000493031	0.000425759	ENSG00000005882/ENSG00000033627/ENSG00000047249/ENSG00000067606/ENSG00000071553/ENSG00000100554/ENSG00000112576/ENSG00000128524/ENSG00000131100/ENSG00000137642/ENSG00000147416/ENSG00000149269/ENSG00000155097/ENSG00000159720/ENSG00000163932/ENSG00000166501/ENSG00000166579/ENSG00000213760	18
GO:2001259	GO:2001259	positive regulation of cation channel activity	12/764	74/21,081	1.31312e-05	0.000564146	0.000487172	ENSG00000013016/ENSG00000111262/ENSG00000129159/ENSG00000141750/ENSG00000143318/ENSG00000158828/ENSG00000160014/ENSG00000165995/ENSG00000166006/ENSG00000181754/ENSG00000198668/ENSG00000198929	12
GO:0071868	GO:0071868	cellular response to monoamine stimulus	15/764	113/21,081	1.42139e-05	0.000599352	0.000517574	ENSG00000047579/ENSG00000060558/ENSG00000069966/ENSG00000102468/ENSG00000102882/ENSG00000117152/ENSG00000130643/ENSG00000142192/ENSG00000145335/ENSG00000147465/ENSG00000157219/ENSG00000168539/ENSG00000168830/ENSG00000185345/ENSG00000188906	15
GO:0071870	GO:0071870	cellular response to catecholamine stimulus	15/764	113/21,081	1.42139e-05	0.000599352	0.000517574	ENSG00000047579/ENSG00000060558/ENSG00000069966/ENSG00000102468/ENSG00000102882/ENSG00000117152/ENSG00000130643/ENSG00000142192/ENSG00000145335/ENSG00000147465/ENSG00000157219/ENSG00000168539/ENSG00000168830/ENSG00000185345/ENSG00000188906	15
GO:0051452	GO:0051452	intracellular pH reduction	11/764	63/21,081	1.45316e-05	0.000607128	0.000524288	ENSG00000033627/ENSG00000047249/ENSG00000100554/ENSG00000128524/ENSG00000131100/ENSG00000147416/ENSG00000155097/ENSG00000159720/ENSG00000168748/ENSG00000182220/ENSG00000213760	11
GO:1902600	GO:1902600	proton transmembrane transport	19/764	171/21,081	1.49664e-05	0.000619607	0.000535065	ENSG00000033627/ENSG00000047249/ENSG00000071553/ENSG00000088992/ENSG00000100554/ENSG00000104888/ENSG00000128524/ENSG00000131100/ENSG00000131143/ENSG00000131174/ENSG00000147416/ENSG00000153291/ENSG00000155097/ENSG00000159199/ENSG00000159720/ENSG00000163399/ENSG00000176410/ENSG00000189043/ENSG00000213760	19
GO:0009914	GO:0009914	hormone transport	30/764	356/21,081	1.779e-05	0.000729871	0.000630284	ENSG00000003147/ENSG00000006071/ENSG00000011347/ENSG00000054356/ENSG00000091428/ENSG00000100604/ENSG00000101076/ENSG00000106089/ENSG00000123836/ENSG00000132639/ENSG00000133794/ENSG00000135631/ENSG00000138207/ENSG00000138814/ENSG00000143158/ENSG00000143420/ENSG00000145087/ENSG00000148660/ENSG00000149742/ENSG00000150995/ENSG00000151729/ENSG00000158445/ENSG00000163032/ENSG00000163485/ENSG00000166006…	30
GO:0006814	GO:0006814	sodium ion transport	24/764	253/21,081	1.80962e-05	0.000735803	0.000635407	ENSG00000011083/ENSG00000070159/ENSG00000088992/ENSG00000099822/ENSG00000101400/ENSG00000102452/ENSG00000104888/ENSG00000105711/ENSG00000111181/ENSG00000128245/ENSG00000135750/ENSG00000139180/ENSG00000140090/ENSG00000142185/ENSG00000143153/ENSG00000149575/ENSG00000155886/ENSG00000160460/ENSG00000163399/ENSG00000164588/ENSG00000177098/ENSG00000186815/ENSG00000197106/ENSG00000266964	24
GO:0071867	GO:0071867	response to monoamine	15/764	117/21,081	2.16884e-05	0.000866396	0.000748181	ENSG00000047579/ENSG00000060558/ENSG00000069966/ENSG00000102468/ENSG00000102882/ENSG00000117152/ENSG00000130643/ENSG00000142192/ENSG00000145335/ENSG00000147465/ENSG00000157219/ENSG00000168539/ENSG00000168830/ENSG00000185345/ENSG00000188906	15
GO:0071869	GO:0071869	response to catecholamine	15/764	117/21,081	2.16884e-05	0.000866396	0.000748181	ENSG00000047579/ENSG00000060558/ENSG00000069966/ENSG00000102468/ENSG00000102882/ENSG00000117152/ENSG00000130643/ENSG00000142192/ENSG00000145335/ENSG00000147465/ENSG00000157219/ENSG00000168539/ENSG00000168830/ENSG00000185345/ENSG00000188906	15
GO:0001975	GO:0001975	response to amphetamine	8/764	34/21,081	2.25479e-05	0.000892895	0.000771064	ENSG00000117152/ENSG00000123360/ENSG00000138814/ENSG00000142168/ENSG00000160014/ENSG00000165704/ENSG00000176884/ENSG00000183454	8
GO:0030641	GO:0030641	regulation of cellular pH	14/764	104/21,081	2.32289e-05	0.000911935	0.000787507	ENSG00000033627/ENSG00000047249/ENSG00000071553/ENSG00000100554/ENSG00000102882/ENSG00000128524/ENSG00000131100/ENSG00000147416/ENSG00000155097/ENSG00000159720/ENSG00000168748/ENSG00000182220/ENSG00000188906/ENSG00000213760	14
GO:0016081	GO:0016081	synaptic vesicle docking	5/764	11/21,081	2.3765e-05	0.000925005	0.000798793	ENSG00000099365/ENSG00000101298/ENSG00000106089/ENSG00000132639/ENSG00000137766	5
GO:0099565	GO:0099565	chemical synaptic transmission, postsynaptic	15/764	118/21,081	2.4029e-05	0.000927356	0.000800824	ENSG00000067606/ENSG00000099365/ENSG00000099957/ENSG00000104888/ENSG00000106089/ENSG00000109738/ENSG00000117152/ENSG00000120899/ENSG00000138814/ENSG00000142192/ENSG00000163485/ENSG00000176406/ENSG00000176884/ENSG00000183454/ENSG00000188906	15
GO:0035418	GO:0035418	protein localization to synapse	13/764	92/21,081	2.67671e-05	0.00102435	0.000884582	ENSG00000067606/ENSG00000099365/ENSG00000109339/ENSG00000132639/ENSG00000139182/ENSG00000155980/ENSG00000156642/ENSG00000166963/ENSG00000168993/ENSG00000171603/ENSG00000176884/ENSG00000183454/ENSG00000185046	13
GO:0019932	GO:0019932	second-messenger-mediated signaling	37/764	494/21,081	2.73653e-05	0.00103851	0.000896813	ENSG00000005882/ENSG00000043591/ENSG00000061918/ENSG00000072954/ENSG00000078295/ENSG00000091428/ENSG00000100604/ENSG00000104490/ENSG00000108309/ENSG00000110931/ENSG00000114757/ENSG00000120899/ENSG00000130988/ENSG00000135324/ENSG00000138814/ENSG00000142185/ENSG00000143153/ENSG00000143318/ENSG00000150995/ENSG00000156097/ENSG00000157219/ENSG00000158856/ENSG00000160014/ENSG00000166006/ENSG00000170214…	37
GO:1900242	GO:1900242	regulation of synaptic vesicle endocytosis	6/764	18/21,081	2.83813e-05	0.0010629	0.000917872	ENSG00000011347/ENSG00000104888/ENSG00000106976/ENSG00000132718/ENSG00000160014/ENSG00000188906	6
GO:0046879	GO:0046879	hormone secretion	29/764	347/21,081	2.84747e-05	0.0010629	0.000917872	ENSG00000003147/ENSG00000006071/ENSG00000011347/ENSG00000054356/ENSG00000091428/ENSG00000100604/ENSG00000101076/ENSG00000106089/ENSG00000123836/ENSG00000132639/ENSG00000133794/ENSG00000135631/ENSG00000138207/ENSG00000138814/ENSG00000143158/ENSG00000143420/ENSG00000145087/ENSG00000148660/ENSG00000150995/ENSG00000151729/ENSG00000158445/ENSG00000163032/ENSG00000163485/ENSG00000166006/ENSG00000166922…	29
GO:0048168	GO:0048168	regulation of neuronal synaptic plasticity	10/764	56/21,081	2.89741e-05	0.00106711	0.000921511	ENSG00000020129/ENSG00000058335/ENSG00000100321/ENSG00000102003/ENSG00000105649/ENSG00000142192/ENSG00000147465/ENSG00000156642/ENSG00000171992/ENSG00000176884	10
GO:1901214	GO:1901214	regulation of neuron death	32/764	402/21,081	2.93985e-05	0.00106711	0.000921511	ENSG00000065559/ENSG00000074317/ENSG00000087250/ENSG00000090861/ENSG00000092445/ENSG00000100604/ENSG00000101421/ENSG00000111912/ENSG00000117009/ENSG00000120899/ENSG00000124588/ENSG00000126583/ENSG00000130725/ENSG00000135472/ENSG00000136854/ENSG00000137642/ENSG00000142168/ENSG00000145335/ENSG00000145864/ENSG00000147465/ENSG00000158445/ENSG00000158828/ENSG00000163485/ENSG00000171867/ENSG00000173267…	32
GO:0034767	GO:0034767	positive regulation of ion transmembrane transport	18/764	164/21,081	2.94225e-05	0.00106711	0.000921511	ENSG00000013016/ENSG00000088992/ENSG00000111262/ENSG00000129159/ENSG00000130988/ENSG00000141750/ENSG00000143153/ENSG00000143318/ENSG00000145335/ENSG00000154096/ENSG00000158828/ENSG00000160014/ENSG00000165995/ENSG00000166006/ENSG00000181754/ENSG00000198668/ENSG00000198929/ENSG00000266964	18
GO:0097553	GO:0097553	calcium ion transmembrane import into cytosol	17/764	149/21,081	2.95249e-05	0.00106711	0.000921511	ENSG00000072954/ENSG00000102468/ENSG00000120899/ENSG00000142185/ENSG00000143318/ENSG00000145335/ENSG00000150995/ENSG00000154096/ENSG00000155886/ENSG00000160014/ENSG00000171867/ENSG00000175197/ENSG00000176884/ENSG00000183454/ENSG00000186815/ENSG00000196218/ENSG00000198668	17
GO:0006119	GO:0006119	oxidative phosphorylation	18/764	165/21,081	3.19302e-05	0.00114127	0.000985552	ENSG00000009950/ENSG00000073578/ENSG00000119421/ENSG00000125356/ENSG00000125648/ENSG00000131143/ENSG00000131174/ENSG00000136003/ENSG00000136521/ENSG00000137806/ENSG00000139180/ENSG00000145335/ENSG00000147684/ENSG00000158828/ENSG00000159199/ENSG00000176410/ENSG00000189043/ENSG00000250479	18
GO:0051402	GO:0051402	neuron apoptotic process	24/764	262/21,081	3.20779e-05	0.00114127	0.000985552	ENSG00000065559/ENSG00000074317/ENSG00000087250/ENSG00000090861/ENSG00000092445/ENSG00000114023/ENSG00000120899/ENSG00000124588/ENSG00000126583/ENSG00000130725/ENSG00000135472/ENSG00000136854/ENSG00000142168/ENSG00000142192/ENSG00000145864/ENSG00000147465/ENSG00000151090/ENSG00000158445/ENSG00000158828/ENSG00000171867/ENSG00000175197/ENSG00000176884/ENSG00000185345/ENSG00000277586	24
GO:0006937	GO:0006937	regulation of muscle contraction	19/764	181/21,081	3.33505e-05	0.00117735	0.00101671	ENSG00000004776/ENSG00000013016/ENSG00000072954/ENSG00000100604/ENSG00000101470/ENSG00000111262/ENSG00000134548/ENSG00000142168/ENSG00000143153/ENSG00000143318/ENSG00000156113/ENSG00000160014/ENSG00000163399/ENSG00000163485/ENSG00000170214/ENSG00000183576/ENSG00000197043/ENSG00000198668/ENSG00000198929	19
GO:0002027	GO:0002027	regulation of heart rate	14/764	108/21,081	3.57241e-05	0.00125144	0.00108069	ENSG00000043591/ENSG00000101400/ENSG00000105711/ENSG00000117152/ENSG00000134548/ENSG00000149575/ENSG00000160014/ENSG00000160460/ENSG00000162989/ENSG00000165995/ENSG00000170214/ENSG00000177098/ENSG00000198668/ENSG00000198929	14
GO:0061025	GO:0061025	membrane fusion	20/764	198/21,081	3.645e-05	0.00126713	0.00109423	ENSG00000011347/ENSG00000067715/ENSG00000073969/ENSG00000099365/ENSG00000100568/ENSG00000105402/ENSG00000105649/ENSG00000106089/ENSG00000106976/ENSG00000118308/ENSG00000132639/ENSG00000132718/ENSG00000134265/ENSG00000136854/ENSG00000138279/ENSG00000139190/ENSG00000145335/ENSG00000168993/ENSG00000220205/ENSG00000231925	20
GO:0016188	GO:0016188	synaptic vesicle maturation	5/764	12/21,081	3.95236e-05	0.00136356	0.00117751	ENSG00000102003/ENSG00000104888/ENSG00000105649/ENSG00000136854/ENSG00000137766	5
GO:0051480	GO:0051480	regulation of cytosolic calcium ion concentration	30/764	373/21,081	4.27555e-05	0.00146397	0.00126422	ENSG00000060558/ENSG00000067842/ENSG00000072954/ENSG00000102468/ENSG00000110148/ENSG00000120053/ENSG00000120899/ENSG00000128285/ENSG00000142185/ENSG00000143318/ENSG00000145335/ENSG00000150995/ENSG00000151882/ENSG00000154096/ENSG00000155886/ENSG00000156642/ENSG00000160014/ENSG00000163485/ENSG00000165995/ENSG00000170214/ENSG00000171867/ENSG00000171992/ENSG00000175197/ENSG00000176884/ENSG00000183454…	30
GO:0006906	GO:0006906	vesicle fusion	15/764	124/21,081	4.33509e-05	0.00147328	0.00127226	ENSG00000011347/ENSG00000067715/ENSG00000099365/ENSG00000100568/ENSG00000105649/ENSG00000106089/ENSG00000118308/ENSG00000132639/ENSG00000132718/ENSG00000136854/ENSG00000139190/ENSG00000145335/ENSG00000168993/ENSG00000220205/ENSG00000231925	15
GO:0031646	GO:0031646	positive regulation of nervous system process	11/764	71/21,081	4.64478e-05	0.00156684	0.00135305	ENSG00000067606/ENSG00000099365/ENSG00000106089/ENSG00000115840/ENSG00000117152/ENSG00000120899/ENSG00000171368/ENSG00000176406/ENSG00000176884/ENSG00000177628/ENSG00000187094	11
GO:0017158	GO:0017158	regulation of calcium ion-dependent exocytosis	9/764	48/21,081	4.85059e-05	0.00162423	0.00140262	ENSG00000011347/ENSG00000067715/ENSG00000106089/ENSG00000132718/ENSG00000136854/ENSG00000149927/ENSG00000158445/ENSG00000173227/ENSG00000198794	9
GO:0090276	GO:0090276	regulation of peptide hormone secretion	22/764	237/21,081	5.54011e-05	0.00182451	0.00157557	ENSG00000003147/ENSG00000006071/ENSG00000011347/ENSG00000091428/ENSG00000100604/ENSG00000101076/ENSG00000106089/ENSG00000123836/ENSG00000132639/ENSG00000133794/ENSG00000138207/ENSG00000138814/ENSG00000143158/ENSG00000143420/ENSG00000145087/ENSG00000150995/ENSG00000151729/ENSG00000158445/ENSG00000163032/ENSG00000166006/ENSG00000172375/ENSG00000185345	22
GO:0008090	GO:0008090	retrograde axonal transport	6/764	20/21,081	5.56888e-05	0.00182451	0.00157557	ENSG00000142168/ENSG00000155980/ENSG00000166579/ENSG00000166963/ENSG00000186094/ENSG00000277586	6
GO:0045956	GO:0045956	positive regulation of calcium ion-dependent exocytosis	6/764	20/21,081	5.56888e-05	0.00182451	0.00157557	ENSG00000011347/ENSG00000067715/ENSG00000106089/ENSG00000136854/ENSG00000158445/ENSG00000198794	6
GO:0098815	GO:0098815	modulation of excitatory postsynaptic potential	9/764	49/21,081	5.75282e-05	0.00187131	0.00161598	ENSG00000067606/ENSG00000099365/ENSG00000106089/ENSG00000117152/ENSG00000120899/ENSG00000142192/ENSG00000176406/ENSG00000176884/ENSG00000188906	9
GO:0051282	GO:0051282	regulation of sequestering of calcium ion	15/764	128/21,081	6.28364e-05	0.00202948	0.00175257	ENSG00000072954/ENSG00000102468/ENSG00000120899/ENSG00000125648/ENSG00000142185/ENSG00000143318/ENSG00000145335/ENSG00000150995/ENSG00000154096/ENSG00000160014/ENSG00000175197/ENSG00000186815/ENSG00000196218/ENSG00000197043/ENSG00000198668	15
GO:1901021	GO:1901021	positive regulation of calcium ion transmembrane transporter activity	8/764	39/21,081	6.50956e-05	0.00208764	0.0018028	ENSG00000013016/ENSG00000130988/ENSG00000141750/ENSG00000143153/ENSG00000143318/ENSG00000160014/ENSG00000165995/ENSG00000198668	8
GO:0035307	GO:0035307	positive regulation of protein dephosphorylation	9/764	50/21,081	6.79239e-05	0.00216312	0.00186797	ENSG00000101445/ENSG00000115685/ENSG00000119383/ENSG00000158828/ENSG00000160014/ENSG00000163485/ENSG00000163932/ENSG00000177628/ENSG00000198668	9
GO:1902414	GO:1902414	protein localization to cell junction	14/764	115/21,081	7.20741e-05	0.00227934	0.00196834	ENSG00000050748/ENSG00000067606/ENSG00000099365/ENSG00000109339/ENSG00000132639/ENSG00000139182/ENSG00000155980/ENSG00000156642/ENSG00000166963/ENSG00000168993/ENSG00000171603/ENSG00000176884/ENSG00000183454/ENSG00000185046	14
GO:0031644	GO:0031644	regulation of nervous system process	17/764	160/21,081	7.32508e-05	0.00230058	0.00198668	ENSG00000067606/ENSG00000074416/ENSG00000099365/ENSG00000106089/ENSG00000115840/ENSG00000117152/ENSG00000120899/ENSG00000134548/ENSG00000142192/ENSG00000163485/ENSG00000170579/ENSG00000171368/ENSG00000176406/ENSG00000176884/ENSG00000177628/ENSG00000187094/ENSG00000188906	17
GO:0060401	GO:0060401	cytosolic calcium ion transport	19/764	192/21,081	7.47871e-05	0.00231131	0.00199594	ENSG00000067842/ENSG00000072954/ENSG00000102468/ENSG00000120899/ENSG00000125648/ENSG00000142185/ENSG00000143318/ENSG00000145335/ENSG00000150995/ENSG00000154096/ENSG00000155886/ENSG00000160014/ENSG00000171867/ENSG00000175197/ENSG00000176884/ENSG00000183454/ENSG00000186815/ENSG00000196218/ENSG00000198668	19
GO:0022904	GO:0022904	respiratory electron transport chain	15/764	130/21,081	7.51835e-05	0.00231131	0.00199594	ENSG00000073578/ENSG00000115840/ENSG00000117118/ENSG00000119421/ENSG00000125356/ENSG00000131143/ENSG00000131174/ENSG00000136003/ENSG00000136521/ENSG00000137806/ENSG00000139180/ENSG00000145335/ENSG00000147684/ENSG00000158828/ENSG00000189043	15
GO:0090174	GO:0090174	organelle membrane fusion	15/764	130/21,081	7.51835e-05	0.00231131	0.00199594	ENSG00000011347/ENSG00000067715/ENSG00000099365/ENSG00000100568/ENSG00000105649/ENSG00000106089/ENSG00000118308/ENSG00000132639/ENSG00000132718/ENSG00000136854/ENSG00000139190/ENSG00000145335/ENSG00000168993/ENSG00000220205/ENSG00000231925	15
GO:0019722	GO:0019722	calcium-mediated signaling	22/764	242/21,081	7.56224e-05	0.00231131	0.00199594	ENSG00000005882/ENSG00000072954/ENSG00000104490/ENSG00000110931/ENSG00000120899/ENSG00000130988/ENSG00000138814/ENSG00000142185/ENSG00000143153/ENSG00000143318/ENSG00000150995/ENSG00000158856/ENSG00000160014/ENSG00000171867/ENSG00000172348/ENSG00000176884/ENSG00000183454/ENSG00000184451/ENSG00000185825/ENSG00000188906/ENSG00000198668/ENSG00000221823	22
GO:0090257	GO:0090257	regulation of muscle system process	24/764	277/21,081	7.78454e-05	0.00236339	0.00204091	ENSG00000004776/ENSG00000013016/ENSG00000072954/ENSG00000100604/ENSG00000101470/ENSG00000111262/ENSG00000117152/ENSG00000134548/ENSG00000138814/ENSG00000142168/ENSG00000143153/ENSG00000143318/ENSG00000146147/ENSG00000148660/ENSG00000149269/ENSG00000156113/ENSG00000160014/ENSG00000163399/ENSG00000163485/ENSG00000170214/ENSG00000183576/ENSG00000197043/ENSG00000198668/ENSG00000198929	24
GO:0062237	GO:0062237	protein localization to postsynapse	9/764	51/21,081	7.98555e-05	0.00240836	0.00207975	ENSG00000067606/ENSG00000099365/ENSG00000109339/ENSG00000132639/ENSG00000155980/ENSG00000168993/ENSG00000171603/ENSG00000176884/ENSG00000183454	9
GO:0060048	GO:0060048	cardiac muscle contraction	16/764	146/21,081	8.18213e-05	0.00244417	0.00211068	ENSG00000013016/ENSG00000072954/ENSG00000100604/ENSG00000101400/ENSG00000105711/ENSG00000143153/ENSG00000149575/ENSG00000160014/ENSG00000162989/ENSG00000163399/ENSG00000163485/ENSG00000165995/ENSG00000170214/ENSG00000177098/ENSG00000198668/ENSG00000198929	16
GO:0051208	GO:0051208	sequestering of calcium ion	15/764	131/21,081	8.21164e-05	0.00244417	0.00211068	ENSG00000072954/ENSG00000102468/ENSG00000120899/ENSG00000125648/ENSG00000142185/ENSG00000143318/ENSG00000145335/ENSG00000150995/ENSG00000154096/ENSG00000160014/ENSG00000175197/ENSG00000186815/ENSG00000196218/ENSG00000197043/ENSG00000198668	15
GO:0006826	GO:0006826	iron ion transport	12/764	89/21,081	8.65251e-05	0.00255867	0.00220955	ENSG00000033627/ENSG00000047249/ENSG00000071553/ENSG00000092096/ENSG00000100554/ENSG00000128524/ENSG00000131100/ENSG00000136003/ENSG00000147416/ENSG00000155097/ENSG00000159720/ENSG00000213760	12
GO:0009150	GO:0009150	purine ribonucleotide metabolic process	32/764	426/21,081	8.8978e-05	0.00260048	0.00224566	ENSG00000005882/ENSG00000009950/ENSG00000061918/ENSG00000067057/ENSG00000078295/ENSG00000101473/ENSG00000102468/ENSG00000105220/ENSG00000109107/ENSG00000111674/ENSG00000112981/ENSG00000113231/ENSG00000115840/ENSG00000123836/ENSG00000130540/ENSG00000130830/ENSG00000142192/ENSG00000143158/ENSG00000149925/ENSG00000151790/ENSG00000154027/ENSG00000158828/ENSG00000159199/ENSG00000164398/ENSG00000165704…	32
GO:0060291	GO:0060291	long-term synaptic potentiation	13/764	103/21,081	8.90811e-05	0.00260048	0.00224566	ENSG00000067606/ENSG00000120899/ENSG00000132639/ENSG00000142192/ENSG00000155886/ENSG00000156642/ENSG00000161011/ENSG00000163485/ENSG00000171867/ENSG00000173227/ENSG00000179841/ENSG00000183454/ENSG00000220205	13
GO:0032869	GO:0032869	cellular response to insulin stimulus	22/764	245/21,081	9.06961e-05	0.00263077	0.00227181	ENSG00000005882/ENSG00000033627/ENSG00000047249/ENSG00000067606/ENSG00000071553/ENSG00000100554/ENSG00000112576/ENSG00000120053/ENSG00000128524/ENSG00000131100/ENSG00000137642/ENSG00000147416/ENSG00000147465/ENSG00000149269/ENSG00000155097/ENSG00000159720/ENSG00000163932/ENSG00000166501/ENSG00000166579/ENSG00000213760/ENSG00000214575/ENSG00000220205	22
GO:0048284	GO:0048284	organelle fusion	17/764	163/21,081	9.23626e-05	0.00266215	0.00229891	ENSG00000011347/ENSG00000067715/ENSG00000099365/ENSG00000100568/ENSG00000105649/ENSG00000106089/ENSG00000111674/ENSG00000118308/ENSG00000132639/ENSG00000132718/ENSG00000136854/ENSG00000139190/ENSG00000145335/ENSG00000168993/ENSG00000185345/ENSG00000220205/ENSG00000231925	17
GO:0099637	GO:0099637	neurotransmitter receptor transport	9/764	52/21,081	9.34988e-05	0.00266251	0.00229923	ENSG00000085832/ENSG00000099365/ENSG00000106976/ENSG00000109339/ENSG00000130643/ENSG00000132639/ENSG00000155980/ENSG00000168993/ENSG00000171603	9
GO:0046883	GO:0046883	regulation of hormone secretion	25/764	298/21,081	9.35445e-05	0.00266251	0.00229923	ENSG00000003147/ENSG00000006071/ENSG00000011347/ENSG00000091428/ENSG00000100604/ENSG00000101076/ENSG00000106089/ENSG00000123836/ENSG00000132639/ENSG00000133794/ENSG00000135631/ENSG00000138207/ENSG00000138814/ENSG00000143158/ENSG00000143420/ENSG00000145087/ENSG00000150995/ENSG00000151729/ENSG00000158445/ENSG00000163032/ENSG00000163485/ENSG00000166006/ENSG00000166922/ENSG00000172375/ENSG00000185345	25
GO:0007204	GO:0007204	positive regulation of cytosolic calcium ion concentration	27/764	335/21,081	9.81995e-05	0.00277764	0.00239865	ENSG00000060558/ENSG00000072954/ENSG00000102468/ENSG00000110148/ENSG00000120899/ENSG00000128285/ENSG00000142185/ENSG00000143318/ENSG00000145335/ENSG00000150995/ENSG00000151882/ENSG00000154096/ENSG00000155886/ENSG00000156642/ENSG00000160014/ENSG00000165995/ENSG00000170214/ENSG00000171867/ENSG00000171992/ENSG00000175197/ENSG00000176884/ENSG00000183454/ENSG00000184451/ENSG00000185825/ENSG00000186815…	27
GO:0016241	GO:0016241	regulation of macroautophagy	19/764	197/21,081	0.000105488	0.00296537	0.00256076	ENSG00000033627/ENSG00000047249/ENSG00000080546/ENSG00000100554/ENSG00000101421/ENSG00000102882/ENSG00000126247/ENSG00000131100/ENSG00000144118/ENSG00000147416/ENSG00000152137/ENSG00000155097/ENSG00000158828/ENSG00000159720/ENSG00000166908/ENSG00000177628/ENSG00000185345/ENSG00000188906/ENSG00000213760	19
GO:0019674	GO:0019674	NAD metabolic process	9/764	53/21,081	0.000109044	0.00304654	0.00263085	ENSG00000014641/ENSG00000067057/ENSG00000105220/ENSG00000106733/ENSG00000109107/ENSG00000111674/ENSG00000115840/ENSG00000117009/ENSG00000149925	9
GO:0043523	GO:0043523	regulation of neuron apoptotic process	21/764	232/21,081	0.000116123	0.00322453	0.00278456	ENSG00000065559/ENSG00000074317/ENSG00000087250/ENSG00000090861/ENSG00000092445/ENSG00000120899/ENSG00000124588/ENSG00000126583/ENSG00000130725/ENSG00000135472/ENSG00000136854/ENSG00000142168/ENSG00000145864/ENSG00000147465/ENSG00000158445/ENSG00000158828/ENSG00000171867/ENSG00000175197/ENSG00000176884/ENSG00000185345/ENSG00000277586	21
GO:2000463	GO:2000463	positive regulation of excitatory postsynaptic potential	7/764	32/21,081	0.000121713	0.00335927	0.00290092	ENSG00000067606/ENSG00000099365/ENSG00000106089/ENSG00000117152/ENSG00000120899/ENSG00000176406/ENSG00000176884	7
GO:0035306	GO:0035306	positive regulation of dephosphorylation	10/764	66/21,081	0.000123911	0.00339933	0.00293551	ENSG00000101445/ENSG00000115685/ENSG00000119383/ENSG00000130988/ENSG00000158828/ENSG00000160014/ENSG00000163485/ENSG00000163932/ENSG00000177628/ENSG00000198668	10
GO:0022900	GO:0022900	electron transport chain	19/764	200/21,081	0.00012883	0.00351313	0.00303378	ENSG00000065833/ENSG00000069535/ENSG00000073578/ENSG00000111275/ENSG00000115840/ENSG00000117118/ENSG00000119421/ENSG00000124588/ENSG00000125356/ENSG00000131143/ENSG00000131174/ENSG00000136003/ENSG00000136521/ENSG00000137806/ENSG00000139180/ENSG00000145335/ENSG00000147684/ENSG00000158828/ENSG00000189043	19
GO:1903351	GO:1903351	cellular response to dopamine	12/764	93/21,081	0.000133083	0.00360751	0.00311529	ENSG00000047579/ENSG00000060558/ENSG00000069966/ENSG00000102468/ENSG00000102882/ENSG00000117152/ENSG00000130643/ENSG00000157219/ENSG00000168539/ENSG00000168830/ENSG00000185345/ENSG00000188906	12
GO:0060402	GO:0060402	calcium ion transport into cytosol	17/764	168/21,081	0.000134039	0.00361191	0.00311909	ENSG00000072954/ENSG00000102468/ENSG00000120899/ENSG00000142185/ENSG00000143318/ENSG00000145335/ENSG00000150995/ENSG00000154096/ENSG00000155886/ENSG00000160014/ENSG00000171867/ENSG00000175197/ENSG00000176884/ENSG00000183454/ENSG00000186815/ENSG00000196218/ENSG00000198668	17
GO:0042417	GO:0042417	dopamine metabolic process	8/764	43/21,081	0.000135008	0.00361662	0.00312315	ENSG00000069535/ENSG00000074317/ENSG00000123360/ENSG00000127838/ENSG00000145335/ENSG00000165704/ENSG00000183454/ENSG00000185345	8
GO:0043650	GO:0043650	dicarboxylic acid biosynthetic process	5/764	15/21,081	0.000136857	0.00362352	0.00312911	ENSG00000115419/ENSG00000115840/ENSG00000117009/ENSG00000120053/ENSG00000135423	5
GO:0099171	GO:0099171	presynaptic modulation of chemical synaptic transmission	5/764	15/21,081	0.000136857	0.00362352	0.00312911	ENSG00000011347/ENSG00000067715/ENSG00000126583/ENSG00000165995/ENSG00000166501	5
GO:1903350	GO:1903350	response to dopamine	12/764	94/21,081	0.000147614	0.00388575	0.00335556	ENSG00000047579/ENSG00000060558/ENSG00000069966/ENSG00000102468/ENSG00000102882/ENSG00000117152/ENSG00000130643/ENSG00000157219/ENSG00000168539/ENSG00000168830/ENSG00000185345/ENSG00000188906	12
GO:0031338	GO:0031338	regulation of vesicle fusion	7/764	33/21,081	0.000149688	0.0039177	0.00338315	ENSG00000011347/ENSG00000067715/ENSG00000105649/ENSG00000136854/ENSG00000139190/ENSG00000145335/ENSG00000168993	7
GO:1901016	GO:1901016	regulation of potassium ion transmembrane transporter activity	10/764	68/21,081	0.000160002	0.0041637	0.00359558	ENSG00000111262/ENSG00000124134/ENSG00000129159/ENSG00000143153/ENSG00000156486/ENSG00000166006/ENSG00000169282/ENSG00000181754/ENSG00000198929/ENSG00000220205	10
GO:0009259	GO:0009259	ribonucleotide metabolic process	32/764	441/21,081	0.000168077	0.00434898	0.00375559	ENSG00000005882/ENSG00000009950/ENSG00000061918/ENSG00000067057/ENSG00000078295/ENSG00000101473/ENSG00000102468/ENSG00000105220/ENSG00000109107/ENSG00000111674/ENSG00000112981/ENSG00000113231/ENSG00000115840/ENSG00000123836/ENSG00000130540/ENSG00000130830/ENSG00000142192/ENSG00000143158/ENSG00000149925/ENSG00000151790/ENSG00000154027/ENSG00000158828/ENSG00000159199/ENSG00000164398/ENSG00000165704…	32
GO:0007632	GO:0007632	visual behavior	9/764	56/21,081	0.00016921	0.00435357	0.00375955	ENSG00000103034/ENSG00000123360/ENSG00000125971/ENSG00000142192/ENSG00000156642/ENSG00000171992/ENSG00000176884/ENSG00000183454/ENSG00000187094	9
GO:0034976	GO:0034976	response to endoplasmic reticulum stress	26/764	328/21,081	0.000171225	0.00438066	0.00378294	ENSG00000005486/ENSG00000058335/ENSG00000060566/ENSG00000068912/ENSG00000113319/ENSG00000116661/ENSG00000124702/ENSG00000131408/ENSG00000132824/ENSG00000132879/ENSG00000137312/ENSG00000150995/ENSG00000151778/ENSG00000158008/ENSG00000159720/ENSG00000161243/ENSG00000175197/ENSG00000184205/ENSG00000185345/ENSG00000185825/ENSG00000188906/ENSG00000197442/ENSG00000197860/ENSG00000198171/ENSG00000198794…	26
GO:1901215	GO:1901215	negative regulation of neuron death	23/764	274/21,081	0.000174304	0.00443453	0.00382946	ENSG00000065559/ENSG00000074317/ENSG00000087250/ENSG00000090861/ENSG00000092445/ENSG00000100604/ENSG00000101421/ENSG00000111912/ENSG00000120899/ENSG00000126583/ENSG00000135472/ENSG00000136854/ENSG00000137642/ENSG00000142168/ENSG00000145335/ENSG00000145864/ENSG00000147465/ENSG00000158828/ENSG00000176884/ENSG00000177628/ENSG00000185345/ENSG00000188906/ENSG00000277586	23
GO:0042775	GO:0042775	mitochondrial ATP synthesis coupled electron transport	13/764	111/21,081	0.000191773	0.00484294	0.00418214	ENSG00000073578/ENSG00000119421/ENSG00000125356/ENSG00000131143/ENSG00000131174/ENSG00000136003/ENSG00000136521/ENSG00000137806/ENSG00000139180/ENSG00000145335/ENSG00000147684/ENSG00000158828/ENSG00000189043	13
GO:0006089	GO:0006089	lactate metabolic process	5/764	16/21,081	0.000193142	0.00484294	0.00418214	ENSG00000063854/ENSG00000115840/ENSG00000123836/ENSG00000127838/ENSG00000166816	5
GO:0051283	GO:0051283	negative regulation of sequestering of calcium ion	14/764	126/21,081	0.000193547	0.00484294	0.00418214	ENSG00000072954/ENSG00000102468/ENSG00000120899/ENSG00000142185/ENSG00000143318/ENSG00000145335/ENSG00000150995/ENSG00000154096/ENSG00000160014/ENSG00000175197/ENSG00000186815/ENSG00000196218/ENSG00000197043/ENSG00000198668	14
GO:0051453	GO:0051453	regulation of intracellular pH	12/764	97/21,081	0.000199623	0.00496767	0.00428986	ENSG00000033627/ENSG00000047249/ENSG00000100554/ENSG00000128524/ENSG00000131100/ENSG00000147416/ENSG00000155097/ENSG00000159720/ENSG00000168748/ENSG00000182220/ENSG00000188906/ENSG00000213760	12
GO:0006120	GO:0006120	mitochondrial electron transport, NADH to ubiquinone	10/764	70/21,081	0.000204561	0.00506287	0.00437207	ENSG00000119421/ENSG00000125356/ENSG00000136003/ENSG00000136521/ENSG00000137806/ENSG00000139180/ENSG00000145335/ENSG00000147684/ENSG00000158828/ENSG00000189043	10
GO:0009132	GO:0009132	nucleoside diphosphate metabolic process	16/764	158/21,081	0.000207219	0.00507352	0.00438127	ENSG00000009950/ENSG00000067057/ENSG00000102468/ENSG00000105220/ENSG00000109107/ENSG00000111674/ENSG00000112981/ENSG00000123836/ENSG00000130830/ENSG00000142192/ENSG00000149925/ENSG00000154027/ENSG00000168032/ENSG00000178951/ENSG00000197444/ENSG00000275074	16
GO:0043524	GO:0043524	negative regulation of neuron apoptotic process	16/764	158/21,081	0.000207219	0.00507352	0.00438127	ENSG00000065559/ENSG00000074317/ENSG00000087250/ENSG00000090861/ENSG00000092445/ENSG00000120899/ENSG00000126583/ENSG00000135472/ENSG00000136854/ENSG00000142168/ENSG00000145864/ENSG00000147465/ENSG00000158828/ENSG00000176884/ENSG00000185345/ENSG00000277586	16
GO:0006163	GO:0006163	purine nucleotide metabolic process	33/764	466/21,081	0.00020964	0.0050844	0.00439066	ENSG00000005882/ENSG00000009950/ENSG00000061918/ENSG00000067057/ENSG00000078295/ENSG00000101473/ENSG00000102468/ENSG00000105220/ENSG00000109107/ENSG00000111674/ENSG00000112981/ENSG00000113231/ENSG00000115840/ENSG00000119125/ENSG00000123836/ENSG00000130540/ENSG00000130830/ENSG00000142192/ENSG00000143158/ENSG00000149925/ENSG00000151790/ENSG00000154027/ENSG00000158828/ENSG00000159199/ENSG00000164398…	33
GO:0042773	GO:0042773	ATP synthesis coupled electron transport	13/764	112/21,081	0.000209896	0.0050844	0.00439066	ENSG00000073578/ENSG00000119421/ENSG00000125356/ENSG00000131143/ENSG00000131174/ENSG00000136003/ENSG00000136521/ENSG00000137806/ENSG00000139180/ENSG00000145335/ENSG00000147684/ENSG00000158828/ENSG00000189043	13
GO:1903539	GO:1903539	protein localization to postsynaptic membrane	8/764	46/21,081	0.000220752	0.00530269	0.00457916	ENSG00000067606/ENSG00000099365/ENSG00000109339/ENSG00000132639/ENSG00000168993/ENSG00000171603/ENSG00000176884/ENSG00000183454	8
GO:0070050	GO:0070050	neuron cellular homeostasis	7/764	35/21,081	0.000221236	0.00530269	0.00457916	ENSG00000067842/ENSG00000092445/ENSG00000104888/ENSG00000163485/ENSG00000165995/ENSG00000166963/ENSG00000185345	7
GO:0015850	GO:0015850	organic hydroxy compound transport	24/764	298/21,081	0.000237356	0.00565927	0.00488709	ENSG00000005421/ENSG00000011347/ENSG00000047579/ENSG00000067715/ENSG00000069535/ENSG00000083807/ENSG00000100604/ENSG00000102468/ENSG00000105649/ENSG00000106089/ENSG00000131408/ENSG00000132718/ENSG00000138075/ENSG00000138207/ENSG00000141447/ENSG00000145335/ENSG00000147465/ENSG00000158445/ENSG00000158828/ENSG00000173227/ENSG00000173267/ENSG00000173409/ENSG00000177301/ENSG00000185345	24
GO:1904427	GO:1904427	positive regulation of calcium ion transmembrane transport	10/764	72/21,081	0.000259098	0.00614548	0.00530697	ENSG00000013016/ENSG00000130988/ENSG00000141750/ENSG00000143153/ENSG00000143318/ENSG00000145335/ENSG00000154096/ENSG00000160014/ENSG00000165995/ENSG00000198668	10
GO:0019693	GO:0019693	ribose phosphate metabolic process	32/764	452/21,081	0.000261275	0.00616501	0.00532383	ENSG00000005882/ENSG00000009950/ENSG00000061918/ENSG00000067057/ENSG00000078295/ENSG00000101473/ENSG00000102468/ENSG00000105220/ENSG00000109107/ENSG00000111674/ENSG00000112981/ENSG00000113231/ENSG00000115840/ENSG00000123836/ENSG00000130540/ENSG00000130830/ENSG00000142192/ENSG00000143158/ENSG00000149925/ENSG00000151790/ENSG00000154027/ENSG00000158828/ENSG00000159199/ENSG00000164398/ENSG00000165704…	32
GO:1903818	GO:1903818	positive regulation of voltage-gated potassium channel activity	5/764	17/21,081	0.000265486	0.00621518	0.00536715	ENSG00000111262/ENSG00000129159/ENSG00000166006/ENSG00000181754/ENSG00000198929	5
GO:2000310	GO:2000310	regulation of NMDA receptor activity	7/764	36/21,081	0.000266131	0.00621518	0.00536715	ENSG00000058335/ENSG00000120899/ENSG00000142192/ENSG00000158828/ENSG00000176884/ENSG00000183454/ENSG00000277586	7
GO:0071277	GO:0071277	cellular response to calcium ion	11/764	86/21,081	0.00027142	0.00630637	0.0054459	ENSG00000011347/ENSG00000067715/ENSG00000111344/ENSG00000125648/ENSG00000132718/ENSG00000142185/ENSG00000143473/ENSG00000144550/ENSG00000158856/ENSG00000173227/ENSG00000196218	11
GO:0050905	GO:0050905	neuromuscular process	13/764	115/21,081	0.00027333	0.00631788	0.00545584	ENSG00000069424/ENSG00000090861/ENSG00000108797/ENSG00000109738/ENSG00000111262/ENSG00000127838/ENSG00000142192/ENSG00000143473/ENSG00000176884/ENSG00000183454/ENSG00000185345/ENSG00000197746/ENSG00000277586	13
GO:1901018	GO:1901018	positive regulation of potassium ion transmembrane transporter activity	6/764	26/21,081	0.00027469	0.00631788	0.00545584	ENSG00000111262/ENSG00000129159/ENSG00000143153/ENSG00000166006/ENSG00000181754/ENSG00000198929	6
GO:0000041	GO:0000041	transition metal ion transport	15/764	146/21,081	0.000276606	0.00632996	0.00546627	ENSG00000033627/ENSG00000047249/ENSG00000071553/ENSG00000087250/ENSG00000092096/ENSG00000100554/ENSG00000128524/ENSG00000131100/ENSG00000136003/ENSG00000142185/ENSG00000147416/ENSG00000155097/ENSG00000157214/ENSG00000159720/ENSG00000213760	15
GO:0097120	GO:0097120	receptor localization to synapse	9/764	60/21,081	0.000290245	0.00660887	0.00570713	ENSG00000067606/ENSG00000099365/ENSG00000109339/ENSG00000132639/ENSG00000155980/ENSG00000156642/ENSG00000168993/ENSG00000171603/ENSG00000185046	9
GO:0050708	GO:0050708	regulation of protein secretion	29/764	397/21,081	0.000299218	0.00677767	0.0058529	ENSG00000003147/ENSG00000006071/ENSG00000011347/ENSG00000091428/ENSG00000100604/ENSG00000101076/ENSG00000105220/ENSG00000106089/ENSG00000123836/ENSG00000129158/ENSG00000131408/ENSG00000132639/ENSG00000132718/ENSG00000133794/ENSG00000135631/ENSG00000137642/ENSG00000138207/ENSG00000138814/ENSG00000143158/ENSG00000143420/ENSG00000145087/ENSG00000150995/ENSG00000151729/ENSG00000158445/ENSG00000163032…	29
GO:0016236	GO:0016236	macroautophagy	26/764	340/21,081	0.000300635	0.00677767	0.0058529	ENSG00000033627/ENSG00000047249/ENSG00000080546/ENSG00000100554/ENSG00000101421/ENSG00000102882/ENSG00000126247/ENSG00000126581/ENSG00000131100/ENSG00000139112/ENSG00000140941/ENSG00000144118/ENSG00000147416/ENSG00000152137/ENSG00000155097/ENSG00000158828/ENSG00000159720/ENSG00000161011/ENSG00000166908/ENSG00000172403/ENSG00000177628/ENSG00000185345/ENSG00000188906/ENSG00000198171/ENSG00000198925…	26
GO:0051955	GO:0051955	regulation of amino acid transport	7/764	37/21,081	0.000318066	0.00713533	0.00616176	ENSG00000117009/ENSG00000117152/ENSG00000136854/ENSG00000144746/ENSG00000159164/ENSG00000163485/ENSG00000187094	7
GO:1903779	GO:1903779	regulation of cardiac conduction	10/764	74/21,081	0.000325305	0.00726196	0.00627111	ENSG00000013016/ENSG00000067842/ENSG00000143153/ENSG00000143318/ENSG00000150995/ENSG00000160014/ENSG00000163399/ENSG00000196218/ENSG00000198668/ENSG00000266964	10
GO:0034764	GO:0034764	positive regulation of transmembrane transport	19/764	215/21,081	0.000327299	0.00727083	0.00627877	ENSG00000013016/ENSG00000088992/ENSG00000111262/ENSG00000111269/ENSG00000129159/ENSG00000130988/ENSG00000141750/ENSG00000143153/ENSG00000143318/ENSG00000145335/ENSG00000154096/ENSG00000158828/ENSG00000160014/ENSG00000165995/ENSG00000166006/ENSG00000181754/ENSG00000198668/ENSG00000198929/ENSG00000266964	19
GO:0050805	GO:0050805	negative regulation of synaptic transmission	11/764	88/21,081	0.000332615	0.00735304	0.00634976	ENSG00000102468/ENSG00000120899/ENSG00000127838/ENSG00000132718/ENSG00000136854/ENSG00000145335/ENSG00000155886/ENSG00000158445/ENSG00000163485/ENSG00000185345/ENSG00000188906	11
GO:0048169	GO:0048169	regulation of long-term neuronal synaptic plasticity	6/764	27/21,081	0.000342429	0.00747655	0.00645642	ENSG00000100321/ENSG00000102003/ENSG00000142192/ENSG00000156642/ENSG00000171992/ENSG00000176884	6
GO:0000302	GO:0000302	response to reactive oxygen species	21/764	251/21,081	0.000343127	0.00747655	0.00645642	ENSG00000005882/ENSG00000050748/ENSG00000054356/ENSG00000061918/ENSG00000080546/ENSG00000087250/ENSG00000102882/ENSG00000110931/ENSG00000120899/ENSG00000130988/ENSG00000142168/ENSG00000142185/ENSG00000147465/ENSG00000158828/ENSG00000163932/ENSG00000166006/ENSG00000170075/ENSG00000188906/ENSG00000197442/ENSG00000197746/ENSG00000198053	21
GO:0098657	GO:0098657	import into cell	21/764	251/21,081	0.000343127	0.00747655	0.00645642	ENSG00000083807/ENSG00000085832/ENSG00000099822/ENSG00000106976/ENSG00000117152/ENSG00000124140/ENSG00000130643/ENSG00000132639/ENSG00000134548/ENSG00000136003/ENSG00000137312/ENSG00000142185/ENSG00000143153/ENSG00000144746/ENSG00000145335/ENSG00000155886/ENSG00000162728/ENSG00000162989/ENSG00000163399/ENSG00000171867/ENSG00000185345	21
GO:0098877	GO:0098877	neurotransmitter receptor transport to plasma membrane	5/764	18/21,081	0.00035668	0.00769819	0.00664782	ENSG00000099365/ENSG00000109339/ENSG00000132639/ENSG00000168993/ENSG00000171603	5
GO:0098969	GO:0098969	neurotransmitter receptor transport to postsynaptic membrane	5/764	18/21,081	0.00035668	0.00769819	0.00664782	ENSG00000099365/ENSG00000109339/ENSG00000132639/ENSG00000168993/ENSG00000171603	5
GO:0034614	GO:0034614	cellular response to reactive oxygen species	17/764	183/21,081	0.000372439	0.0079847	0.00689523	ENSG00000005882/ENSG00000050748/ENSG00000061918/ENSG00000087250/ENSG00000102882/ENSG00000110931/ENSG00000130988/ENSG00000142168/ENSG00000142185/ENSG00000158828/ENSG00000163932/ENSG00000166006/ENSG00000170075/ENSG00000188906/ENSG00000197442/ENSG00000197746/ENSG00000198053	17
GO:0097479	GO:0097479	synaptic vesicle localization	9/764	62/21,081	0.000373461	0.0079847	0.00689523	ENSG00000008056/ENSG00000047579/ENSG00000105649/ENSG00000106976/ENSG00000155980/ENSG00000157152/ENSG00000158828/ENSG00000185345/ENSG00000188906	9
GO:0006007	GO:0006007	glucose catabolic process	7/764	38/21,081	0.000377823	0.00800283	0.00691089	ENSG00000067057/ENSG00000105220/ENSG00000109107/ENSG00000111674/ENSG00000115840/ENSG00000123836/ENSG00000149925	7
GO:0086010	GO:0086010	membrane depolarization during action potential	7/764	38/21,081	0.000377823	0.00800283	0.00691089	ENSG00000070159/ENSG00000099822/ENSG00000105711/ENSG00000128245/ENSG00000149575/ENSG00000165995/ENSG00000177098	7
GO:0008542	GO:0008542	visual learning	8/764	50/21,081	0.000399845	0.00843007	0.00727983	ENSG00000103034/ENSG00000123360/ENSG00000142192/ENSG00000156642/ENSG00000171992/ENSG00000176884/ENSG00000183454/ENSG00000187094	8
GO:0007611	GO:0007611	learning or memory	23/764	291/21,081	0.000414155	0.00869154	0.00750563	ENSG00000058335/ENSG00000067606/ENSG00000102468/ENSG00000103034/ENSG00000104888/ENSG00000123360/ENSG00000124140/ENSG00000124588/ENSG00000126583/ENSG00000132639/ENSG00000132718/ENSG00000142192/ENSG00000155886/ENSG00000156642/ENSG00000166963/ENSG00000169282/ENSG00000171867/ENSG00000171992/ENSG00000176884/ENSG00000183454/ENSG00000185345/ENSG00000187094/ENSG00000188191	23
GO:0002028	GO:0002028	regulation of sodium ion transport	11/764	91/21,081	0.000445901	0.00927763	0.00801174	ENSG00000070159/ENSG00000088992/ENSG00000101400/ENSG00000105711/ENSG00000128245/ENSG00000143153/ENSG00000149575/ENSG00000160460/ENSG00000163399/ENSG00000177098/ENSG00000266964	11
GO:0051954	GO:0051954	positive regulation of amine transport	7/764	39/21,081	0.000446233	0.00927763	0.00801174	ENSG00000067715/ENSG00000106089/ENSG00000117009/ENSG00000136854/ENSG00000158445/ENSG00000158828/ENSG00000187094	7
GO:0050890	GO:0050890	cognition	26/764	349/21,081	0.000448194	0.00927763	0.00801174	ENSG00000058335/ENSG00000067606/ENSG00000102468/ENSG00000103034/ENSG00000104888/ENSG00000123360/ENSG00000124140/ENSG00000124588/ENSG00000126583/ENSG00000132639/ENSG00000132718/ENSG00000142192/ENSG00000155886/ENSG00000156642/ENSG00000163328/ENSG00000163485/ENSG00000166963/ENSG00000168539/ENSG00000169282/ENSG00000171867/ENSG00000171992/ENSG00000176884/ENSG00000183454/ENSG00000185345/ENSG00000187094…	26
GO:0002791	GO:0002791	regulation of peptide secretion	30/764	427/21,081	0.000456195	0.0094005	0.00811786	ENSG00000003147/ENSG00000006071/ENSG00000011347/ENSG00000091428/ENSG00000100604/ENSG00000101076/ENSG00000105220/ENSG00000106089/ENSG00000123836/ENSG00000129158/ENSG00000131408/ENSG00000132639/ENSG00000132718/ENSG00000133794/ENSG00000135631/ENSG00000137642/ENSG00000138207/ENSG00000138814/ENSG00000143158/ENSG00000143420/ENSG00000145087/ENSG00000150995/ENSG00000151729/ENSG00000158445/ENSG00000163032…	30
GO:0032095	GO:0032095	regulation of response to food	5/764	19/21,081	0.000469704	0.00959207	0.00828328	ENSG00000087250/ENSG00000125863/ENSG00000126583/ENSG00000134548/ENSG00000187094	5
GO:1903540	GO:1903540	establishment of protein localization to postsynaptic membrane	5/764	19/21,081	0.000469704	0.00959207	0.00828328	ENSG00000099365/ENSG00000109339/ENSG00000132639/ENSG00000168993/ENSG00000171603	5

## Sheet: Brain (rho < −0.8)
GO analysis of stage negative (rho < −0.8) genes in brain
	ID	Description	GeneRatio	BgRatio	P value	P.adjust	qvalue	GeneID	Count
GO:0000377	GO:0000377	RNA splicing, via transesterification reactions with bulged adenosine as nucleophile	76/797	435/21,081	1.44424e-29	3.11161e-26	2.82539e-26	ENSG00000004487/ENSG00000033030/ENSG00000047315/ENSG00000054118/ENSG00000063244/ENSG00000064703/ENSG00000065883/ENSG00000065978/ENSG00000066044/ENSG00000070756/ENSG00000075856/ENSG00000076053/ENSG00000076650/ENSG00000083896/ENSG00000085872/ENSG00000086589/ENSG00000090060/ENSG00000092199/ENSG00000096063/ENSG00000096401/ENSG00000096746/ENSG00000100603/ENSG00000101343/ENSG00000101811/ENSG00000102317…	76
GO:0000398	GO:0000398	mRNA splicing, via spliceosome	76/797	435/21,081	1.44424e-29	3.11161e-26	2.82539e-26	ENSG00000004487/ENSG00000033030/ENSG00000047315/ENSG00000054118/ENSG00000063244/ENSG00000064703/ENSG00000065883/ENSG00000065978/ENSG00000066044/ENSG00000070756/ENSG00000075856/ENSG00000076053/ENSG00000076650/ENSG00000083896/ENSG00000085872/ENSG00000086589/ENSG00000090060/ENSG00000092199/ENSG00000096063/ENSG00000096401/ENSG00000096746/ENSG00000100603/ENSG00000101343/ENSG00000101811/ENSG00000102317…	76
GO:0000375	GO:0000375	RNA splicing, via transesterification reactions	76/797	438/21,081	2.30671e-29	3.3132e-26	3.00843e-26	ENSG00000004487/ENSG00000033030/ENSG00000047315/ENSG00000054118/ENSG00000063244/ENSG00000064703/ENSG00000065883/ENSG00000065978/ENSG00000066044/ENSG00000070756/ENSG00000075856/ENSG00000076053/ENSG00000076650/ENSG00000083896/ENSG00000085872/ENSG00000086589/ENSG00000090060/ENSG00000092199/ENSG00000096063/ENSG00000096401/ENSG00000096746/ENSG00000100603/ENSG00000101343/ENSG00000101811/ENSG00000102317…	76
GO:1903311	GO:1903311	regulation of mRNA metabolic process	62/797	386/21,081	2.83596e-22	3.05504e-19	2.77402e-19	ENSG00000054118/ENSG00000063244/ENSG00000065978/ENSG00000066044/ENSG00000070756/ENSG00000073792/ENSG00000075856/ENSG00000076053/ENSG00000083896/ENSG00000090060/ENSG00000090621/ENSG00000092199/ENSG00000096063/ENSG00000100226/ENSG00000100603/ENSG00000100823/ENSG00000102317/ENSG00000103549/ENSG00000104824/ENSG00000108671/ENSG00000112081/ENSG00000112941/ENSG00000114503/ENSG00000116350/ENSG00000119335…	62
GO:0018205	GO:0018205	peptidyl-lysine modification	65/797	440/21,081	2.75891e-21	2.37763e-18	2.15892e-18	ENSG00000004487/ENSG00000005339/ENSG00000008083/ENSG00000077684/ENSG00000094631/ENSG00000096717/ENSG00000099956/ENSG00000100425/ENSG00000100603/ENSG00000101146/ENSG00000102221/ENSG00000102974/ENSG00000103275/ENSG00000106443/ENSG00000106462/ENSG00000108559/ENSG00000110583/ENSG00000113648/ENSG00000114982/ENSG00000115318/ENSG00000118513/ENSG00000119335/ENSG00000120071/ENSG00000120616/ENSG00000124151…	65
GO:0050684	GO:0050684	regulation of mRNA processing	36/797	166/21,081	1.01306e-17	7.27548e-15	6.60623e-15	ENSG00000054118/ENSG00000063244/ENSG00000075856/ENSG00000076053/ENSG00000083896/ENSG00000090060/ENSG00000096063/ENSG00000100603/ENSG00000102317/ENSG00000103549/ENSG00000104824/ENSG00000112081/ENSG00000114503/ENSG00000116350/ENSG00000121774/ENSG00000129315/ENSG00000135482/ENSG00000135486/ENSG00000135829/ENSG00000136937/ENSG00000146457/ENSG00000147274/ENSG00000149187/ENSG00000149532/ENSG00000153187…	36
GO:0006401	GO:0006401	RNA catabolic process	62/797	493/21,081	7.97897e-17	4.91163e-14	4.45982e-14	ENSG00000033030/ENSG00000054118/ENSG00000065978/ENSG00000066044/ENSG00000070366/ENSG00000070756/ENSG00000073792/ENSG00000076053/ENSG00000088930/ENSG00000089009/ENSG00000089157/ENSG00000090621/ENSG00000092199/ENSG00000100226/ENSG00000100823/ENSG00000103342/ENSG00000104356/ENSG00000104408/ENSG00000107951/ENSG00000108349/ENSG00000108671/ENSG00000110367/ENSG00000111596/ENSG00000112941/ENSG00000113300…	62
GO:0006402	GO:0006402	mRNA catabolic process	57/797	454/21,081	1.59213e-15	8.5756e-13	7.78676e-13	ENSG00000054118/ENSG00000065978/ENSG00000066044/ENSG00000070366/ENSG00000070756/ENSG00000073792/ENSG00000088930/ENSG00000089009/ENSG00000089157/ENSG00000090621/ENSG00000092199/ENSG00000100226/ENSG00000100823/ENSG00000103342/ENSG00000104408/ENSG00000107951/ENSG00000108349/ENSG00000108671/ENSG00000110367/ENSG00000111596/ENSG00000112941/ENSG00000113300/ENSG00000114503/ENSG00000119335/ENSG00000122406…	57
GO:0016573	GO:0016573	histone acetylation	33/797	167/21,081	4.25624e-15	2.03779e-12	1.85034e-12	ENSG00000005339/ENSG00000077684/ENSG00000096717/ENSG00000099956/ENSG00000100425/ENSG00000102221/ENSG00000102974/ENSG00000106443/ENSG00000110583/ENSG00000114982/ENSG00000119335/ENSG00000120071/ENSG00000120616/ENSG00000124151/ENSG00000124422/ENSG00000135801/ENSG00000139620/ENSG00000141646/ENSG00000148835/ENSG00000156983/ENSG00000157212/ENSG00000160294/ENSG00000163166/ENSG00000163872/ENSG00000168137…	33
GO:0018394	GO:0018394	peptidyl-lysine acetylation	35/797	192/21,081	8.29022e-15	3.52474e-12	3.20052e-12	ENSG00000005339/ENSG00000077684/ENSG00000096717/ENSG00000099956/ENSG00000100425/ENSG00000102221/ENSG00000102974/ENSG00000106443/ENSG00000110583/ENSG00000114982/ENSG00000119335/ENSG00000120071/ENSG00000120616/ENSG00000124151/ENSG00000124422/ENSG00000135801/ENSG00000139620/ENSG00000141646/ENSG00000148835/ENSG00000156983/ENSG00000157212/ENSG00000160294/ENSG00000163166/ENSG00000163872/ENSG00000168137…	35
GO:0033044	GO:0033044	regulation of chromosome organization	51/797	389/21,081	8.99795e-15	3.52474e-12	3.20052e-12	ENSG00000004487/ENSG00000008083/ENSG00000010244/ENSG00000070366/ENSG00000075856/ENSG00000079246/ENSG00000082068/ENSG00000089022/ENSG00000092199/ENSG00000096717/ENSG00000099956/ENSG00000100603/ENSG00000102974/ENSG00000103549/ENSG00000110583/ENSG00000113648/ENSG00000116560/ENSG00000118513/ENSG00000119335/ENSG00000119596/ENSG00000119778/ENSG00000126226/ENSG00000130726/ENSG00000133422/ENSG00000135486…	51
GO:0006403	GO:0006403	RNA localization	41/797	263/21,081	1.13626e-14	4.08013e-12	3.70481e-12	ENSG00000063244/ENSG00000065978/ENSG00000070366/ENSG00000073792/ENSG00000074356/ENSG00000083896/ENSG00000100227/ENSG00000100811/ENSG00000101146/ENSG00000108349/ENSG00000108559/ENSG00000112081/ENSG00000114503/ENSG00000116350/ENSG00000116560/ENSG00000119392/ENSG00000121774/ENSG00000124571/ENSG00000126226/ENSG00000126883/ENSG00000135486/ENSG00000135829/ENSG00000136709/ENSG00000136937/ENSG00000141499…	41
GO:0018393	GO:0018393	internal peptidyl-lysine acetylation	34/797	184/21,081	1.32404e-14	4.38868e-12	3.98498e-12	ENSG00000005339/ENSG00000077684/ENSG00000096717/ENSG00000099956/ENSG00000100425/ENSG00000102221/ENSG00000102974/ENSG00000106443/ENSG00000110583/ENSG00000114982/ENSG00000119335/ENSG00000120071/ENSG00000120616/ENSG00000124151/ENSG00000124422/ENSG00000135801/ENSG00000139620/ENSG00000141646/ENSG00000148835/ENSG00000156983/ENSG00000157212/ENSG00000160294/ENSG00000163166/ENSG00000163872/ENSG00000168137…	34
GO:0043414	GO:0043414	macromolecule methylation	47/797	345/21,081	2.43592e-14	7.36974e-12	6.69182e-12	ENSG00000004487/ENSG00000005339/ENSG00000008083/ENSG00000087995/ENSG00000096717/ENSG00000099956/ENSG00000100603/ENSG00000100890/ENSG00000102974/ENSG00000103342/ENSG00000106462/ENSG00000113648/ENSG00000118513/ENSG00000119772/ENSG00000126814/ENSG00000130299/ENSG00000130726/ENSG00000137574/ENSG00000141646/ENSG00000141867/ENSG00000142453/ENSG00000143379/ENSG00000145388/ENSG00000146457/ENSG00000149480…	47
GO:0006475	GO:0006475	internal protein amino acid acetylation	34/797	188/21,081	2.56547e-14	7.36974e-12	6.69182e-12	ENSG00000005339/ENSG00000077684/ENSG00000096717/ENSG00000099956/ENSG00000100425/ENSG00000102221/ENSG00000102974/ENSG00000106443/ENSG00000110583/ENSG00000114982/ENSG00000119335/ENSG00000120071/ENSG00000120616/ENSG00000124151/ENSG00000124422/ENSG00000135801/ENSG00000139620/ENSG00000141646/ENSG00000148835/ENSG00000156983/ENSG00000157212/ENSG00000160294/ENSG00000163166/ENSG00000163872/ENSG00000168137…	34
GO:0043484	GO:0043484	regulation of RNA splicing	32/797	167/21,081	2.75918e-14	7.43081e-12	6.74728e-12	ENSG00000054118/ENSG00000063244/ENSG00000075856/ENSG00000076053/ENSG00000083896/ENSG00000086589/ENSG00000096063/ENSG00000096746/ENSG00000100603/ENSG00000102317/ENSG00000104824/ENSG00000112081/ENSG00000116350/ENSG00000121774/ENSG00000135482/ENSG00000135486/ENSG00000136937/ENSG00000146457/ENSG00000147274/ENSG00000149187/ENSG00000153187/ENSG00000160208/ENSG00000162664/ENSG00000165119/ENSG00000168066…	32
GO:0016571	GO:0016571	histone methylation	31/797	161/21,081	6.09495e-14	1.54489e-11	1.40278e-11	ENSG00000004487/ENSG00000005339/ENSG00000008083/ENSG00000096717/ENSG00000099956/ENSG00000100603/ENSG00000102974/ENSG00000106462/ENSG00000113648/ENSG00000118513/ENSG00000141646/ENSG00000141867/ENSG00000142453/ENSG00000143379/ENSG00000155827/ENSG00000157212/ENSG00000160679/ENSG00000163166/ENSG00000165671/ENSG00000168137/ENSG00000171606/ENSG00000178409/ENSG00000178691/ENSG00000181090/ENSG00000181555…	31
GO:1902275	GO:1902275	regulation of chromatin organization	35/797	208/21,081	1.00683e-13	2.41024e-11	2.18853e-11	ENSG00000004487/ENSG00000008083/ENSG00000075856/ENSG00000082068/ENSG00000096717/ENSG00000099956/ENSG00000100603/ENSG00000102974/ENSG00000103549/ENSG00000110583/ENSG00000113648/ENSG00000118513/ENSG00000119335/ENSG00000119778/ENSG00000130726/ENSG00000133422/ENSG00000141646/ENSG00000141867/ENSG00000143379/ENSG00000146872/ENSG00000149136/ENSG00000153187/ENSG00000155827/ENSG00000157212/ENSG00000160679…	35
GO:0032259	GO:0032259	methylation	50/797	400/21,081	1.08876e-13	2.4692e-11	2.24207e-11	ENSG00000004487/ENSG00000005339/ENSG00000008083/ENSG00000087995/ENSG00000096717/ENSG00000099956/ENSG00000100603/ENSG00000100890/ENSG00000102974/ENSG00000103342/ENSG00000106462/ENSG00000113648/ENSG00000117543/ENSG00000118513/ENSG00000119772/ENSG00000126814/ENSG00000130299/ENSG00000130726/ENSG00000137574/ENSG00000141646/ENSG00000141867/ENSG00000141956/ENSG00000142453/ENSG00000143379/ENSG00000145388…	50
GO:0006405	GO:0006405	RNA export from nucleus	30/797	155/21,081	1.34459e-13	2.89693e-11	2.63045e-11	ENSG00000063244/ENSG00000070366/ENSG00000083896/ENSG00000100227/ENSG00000101146/ENSG00000108349/ENSG00000108559/ENSG00000112081/ENSG00000114503/ENSG00000116350/ENSG00000119392/ENSG00000121774/ENSG00000124571/ENSG00000126226/ENSG00000126883/ENSG00000135486/ENSG00000135829/ENSG00000136709/ENSG00000136937/ENSG00000141543/ENSG00000144231/ENSG00000157349/ENSG00000160294/ENSG00000160679/ENSG00000163002…	30
GO:0006473	GO:0006473	protein acetylation	36/797	225/21,081	2.16264e-13	4.43753e-11	4.02933e-11	ENSG00000005339/ENSG00000077684/ENSG00000096717/ENSG00000099956/ENSG00000100425/ENSG00000102221/ENSG00000102974/ENSG00000106443/ENSG00000110583/ENSG00000114982/ENSG00000119335/ENSG00000120071/ENSG00000120616/ENSG00000124151/ENSG00000124422/ENSG00000135801/ENSG00000139620/ENSG00000141646/ENSG00000148835/ENSG00000156983/ENSG00000157212/ENSG00000160294/ENSG00000163166/ENSG00000163872/ENSG00000168137…	36
GO:0000380	GO:0000380	alternative mRNA splicing, via spliceosome	23/797	91/21,081	2.60559e-13	5.1034e-11	4.63396e-11	ENSG00000004487/ENSG00000054118/ENSG00000065883/ENSG00000075856/ENSG00000076053/ENSG00000083896/ENSG00000104824/ENSG00000112081/ENSG00000116350/ENSG00000116560/ENSG00000121774/ENSG00000135482/ENSG00000135486/ENSG00000135829/ENSG00000146457/ENSG00000147274/ENSG00000149187/ENSG00000153187/ENSG00000168066/ENSG00000173933/ENSG00000188529/ENSG00000259956/ENSG00000265241	23
GO:0006406	GO:0006406	mRNA export from nucleus	26/797	123/21,081	6.7372e-13	1.18763e-10	1.07838e-10	ENSG00000063244/ENSG00000070366/ENSG00000083896/ENSG00000100227/ENSG00000101146/ENSG00000108349/ENSG00000108559/ENSG00000112081/ENSG00000114503/ENSG00000116350/ENSG00000119392/ENSG00000126226/ENSG00000126883/ENSG00000136709/ENSG00000136937/ENSG00000141543/ENSG00000144231/ENSG00000157349/ENSG00000160294/ENSG00000160679/ENSG00000163002/ENSG00000163166/ENSG00000181555/ENSG00000213024/ENSG00000259956…	26
GO:0071427	GO:0071427	mRNA-containing ribonucleoprotein complex export from nucleus	26/797	123/21,081	6.7372e-13	1.18763e-10	1.07838e-10	ENSG00000063244/ENSG00000070366/ENSG00000083896/ENSG00000100227/ENSG00000101146/ENSG00000108349/ENSG00000108559/ENSG00000112081/ENSG00000114503/ENSG00000116350/ENSG00000119392/ENSG00000126226/ENSG00000126883/ENSG00000136709/ENSG00000136937/ENSG00000141543/ENSG00000144231/ENSG00000157349/ENSG00000160294/ENSG00000160679/ENSG00000163002/ENSG00000163166/ENSG00000181555/ENSG00000213024/ENSG00000259956…	26
GO:0050657	GO:0050657	nucleic acid transport	35/797	222/21,081	7.28839e-13	1.18763e-10	1.07838e-10	ENSG00000063244/ENSG00000065978/ENSG00000070366/ENSG00000073792/ENSG00000074356/ENSG00000083896/ENSG00000100227/ENSG00000101146/ENSG00000108349/ENSG00000108559/ENSG00000112081/ENSG00000114503/ENSG00000116350/ENSG00000116560/ENSG00000119392/ENSG00000121774/ENSG00000124571/ENSG00000126226/ENSG00000126883/ENSG00000135486/ENSG00000135829/ENSG00000136709/ENSG00000136937/ENSG00000141543/ENSG00000144231…	35
GO:0050658	GO:0050658	RNA transport	35/797	222/21,081	7.28839e-13	1.18763e-10	1.07838e-10	ENSG00000063244/ENSG00000065978/ENSG00000070366/ENSG00000073792/ENSG00000074356/ENSG00000083896/ENSG00000100227/ENSG00000101146/ENSG00000108349/ENSG00000108559/ENSG00000112081/ENSG00000114503/ENSG00000116350/ENSG00000116560/ENSG00000119392/ENSG00000121774/ENSG00000124571/ENSG00000126226/ENSG00000126883/ENSG00000135486/ENSG00000135829/ENSG00000136709/ENSG00000136937/ENSG00000141543/ENSG00000144231…	35
GO:0051028	GO:0051028	mRNA transport	30/797	165/21,081	7.44163e-13	1.18763e-10	1.07838e-10	ENSG00000063244/ENSG00000070366/ENSG00000073792/ENSG00000074356/ENSG00000083896/ENSG00000100227/ENSG00000101146/ENSG00000108349/ENSG00000108559/ENSG00000112081/ENSG00000114503/ENSG00000116350/ENSG00000119392/ENSG00000126226/ENSG00000126883/ENSG00000135486/ENSG00000135829/ENSG00000136709/ENSG00000136937/ENSG00000141543/ENSG00000144231/ENSG00000157349/ENSG00000160294/ENSG00000160679/ENSG00000163002…	30
GO:0051236	GO:0051236	establishment of RNA localization	35/797	225/21,081	1.08943e-12	1.67656e-10	1.52234e-10	ENSG00000063244/ENSG00000065978/ENSG00000070366/ENSG00000073792/ENSG00000074356/ENSG00000083896/ENSG00000100227/ENSG00000101146/ENSG00000108349/ENSG00000108559/ENSG00000112081/ENSG00000114503/ENSG00000116350/ENSG00000116560/ENSG00000119392/ENSG00000121774/ENSG00000124571/ENSG00000126226/ENSG00000126883/ENSG00000135486/ENSG00000135829/ENSG00000136709/ENSG00000136937/ENSG00000141543/ENSG00000144231…	35
GO:0048024	GO:0048024	regulation of mRNA splicing, via spliceosome	25/797	118/21,081	1.77121e-12	2.63177e-10	2.38968e-10	ENSG00000054118/ENSG00000063244/ENSG00000075856/ENSG00000076053/ENSG00000083896/ENSG00000096063/ENSG00000100603/ENSG00000102317/ENSG00000104824/ENSG00000112081/ENSG00000116350/ENSG00000121774/ENSG00000135482/ENSG00000135486/ENSG00000136937/ENSG00000146457/ENSG00000147274/ENSG00000149187/ENSG00000153187/ENSG00000165119/ENSG00000168066/ENSG00000173933/ENSG00000188529/ENSG00000259956/ENSG00000265241	25
GO:0006338	GO:0006338	chromatin remodeling	35/797	229/21,081	1.84086e-12	2.64409e-10	2.40087e-10	ENSG00000008083/ENSG00000029993/ENSG00000049618/ENSG00000066117/ENSG00000066135/ENSG00000073584/ENSG00000075624/ENSG00000092199/ENSG00000096717/ENSG00000099956/ENSG00000100888/ENSG00000102038/ENSG00000108064/ENSG00000110583/ENSG00000117139/ENSG00000117713/ENSG00000118513/ENSG00000119772/ENSG00000122565/ENSG00000127616/ENSG00000128908/ENSG00000130726/ENSG00000133422/ENSG00000143379/ENSG00000149480…	35
GO:0031124	GO:0031124	mRNA 3'-end processing	25/797	119/21,081	2.16334e-12	3.00704e-10	2.73044e-10	ENSG00000063244/ENSG00000070756/ENSG00000090060/ENSG00000100227/ENSG00000101811/ENSG00000103549/ENSG00000107951/ENSG00000108349/ENSG00000112081/ENSG00000114503/ENSG00000116350/ENSG00000129315/ENSG00000134744/ENSG00000136709/ENSG00000136937/ENSG00000141543/ENSG00000142528/ENSG00000144231/ENSG00000149532/ENSG00000155827/ENSG00000160679/ENSG00000164944/ENSG00000166477/ENSG00000198730/ENSG00000265241	25
GO:0034968	GO:0034968	histone lysine methylation	26/797	132/21,081	3.76947e-12	5.07583e-10	4.60892e-10	ENSG00000004487/ENSG00000008083/ENSG00000096717/ENSG00000099956/ENSG00000100603/ENSG00000106462/ENSG00000113648/ENSG00000118513/ENSG00000141646/ENSG00000141867/ENSG00000143379/ENSG00000157212/ENSG00000163166/ENSG00000165671/ENSG00000168137/ENSG00000171606/ENSG00000178409/ENSG00000178691/ENSG00000181090/ENSG00000181555/ENSG00000187605/ENSG00000196363/ENSG00000196981/ENSG00000198730/ENSG00000204371…	26
GO:1903312	GO:1903312	negative regulation of mRNA metabolic process	22/797	95/21,081	5.78513e-12	7.55398e-10	6.85912e-10	ENSG00000054118/ENSG00000063244/ENSG00000065978/ENSG00000066044/ENSG00000070756/ENSG00000092199/ENSG00000103549/ENSG00000104824/ENSG00000112941/ENSG00000116350/ENSG00000129315/ENSG00000135316/ENSG00000135829/ENSG00000147274/ENSG00000153187/ENSG00000155827/ENSG00000165119/ENSG00000172239/ENSG00000172936/ENSG00000177733/ENSG00000188529/ENSG00000198730	22
GO:0006479	GO:0006479	protein methylation	32/797	203/21,081	7.09848e-12	8.73924e-10	7.93535e-10	ENSG00000004487/ENSG00000005339/ENSG00000008083/ENSG00000096717/ENSG00000099956/ENSG00000100603/ENSG00000102974/ENSG00000103342/ENSG00000106462/ENSG00000113648/ENSG00000118513/ENSG00000141646/ENSG00000141867/ENSG00000142453/ENSG00000143379/ENSG00000155827/ENSG00000157212/ENSG00000160679/ENSG00000163166/ENSG00000165671/ENSG00000168137/ENSG00000171606/ENSG00000178409/ENSG00000178691/ENSG00000181090…	32
GO:0008213	GO:0008213	protein alkylation	32/797	203/21,081	7.09848e-12	8.73924e-10	7.93535e-10	ENSG00000004487/ENSG00000005339/ENSG00000008083/ENSG00000096717/ENSG00000099956/ENSG00000100603/ENSG00000102974/ENSG00000103342/ENSG00000106462/ENSG00000113648/ENSG00000118513/ENSG00000141646/ENSG00000141867/ENSG00000142453/ENSG00000143379/ENSG00000155827/ENSG00000157212/ENSG00000160679/ENSG00000163166/ENSG00000165671/ENSG00000168137/ENSG00000171606/ENSG00000178409/ENSG00000178691/ENSG00000181090…	32
GO:0072331	GO:0072331	signal transduction by p53 class mediator	40/797	307/21,081	8.94484e-12	1.07065e-09	9.72163e-10	ENSG00000004487/ENSG00000064313/ENSG00000070770/ENSG00000089022/ENSG00000096717/ENSG00000100603/ENSG00000101266/ENSG00000103194/ENSG00000106144/ENSG00000111596/ENSG00000111725/ENSG00000112592/ENSG00000113300/ENSG00000122406/ENSG00000122779/ENSG00000130699/ENSG00000136319/ENSG00000136536/ENSG00000142208/ENSG00000142453/ENSG00000144580/ENSG00000148835/ENSG00000149136/ENSG00000149480/ENSG00000155508…	40
GO:0043543	GO:0043543	protein acylation	37/797	271/21,081	1.35654e-11	1.57981e-09	1.43449e-09	ENSG00000005339/ENSG00000077684/ENSG00000096717/ENSG00000099956/ENSG00000100425/ENSG00000102221/ENSG00000102974/ENSG00000106443/ENSG00000110583/ENSG00000114982/ENSG00000119335/ENSG00000119689/ENSG00000120071/ENSG00000120616/ENSG00000124151/ENSG00000124422/ENSG00000135801/ENSG00000139620/ENSG00000141646/ENSG00000148835/ENSG00000156983/ENSG00000157212/ENSG00000160294/ENSG00000163166/ENSG00000163872…	37
GO:0071426	GO:0071426	ribonucleoprotein complex export from nucleus	26/797	141/21,081	1.81596e-11	2.0592e-09	1.86978e-09	ENSG00000063244/ENSG00000070366/ENSG00000083896/ENSG00000100227/ENSG00000101146/ENSG00000108349/ENSG00000108559/ENSG00000112081/ENSG00000114503/ENSG00000116350/ENSG00000119392/ENSG00000126226/ENSG00000126883/ENSG00000136709/ENSG00000136937/ENSG00000141543/ENSG00000144231/ENSG00000157349/ENSG00000160294/ENSG00000160679/ENSG00000163002/ENSG00000163166/ENSG00000181555/ENSG00000213024/ENSG00000259956…	26
GO:0022618	GO:0022618	ribonucleoprotein complex assembly	36/797	266/21,081	3.31536e-11	3.66304e-09	3.3261e-09	ENSG00000063046/ENSG00000064703/ENSG00000075856/ENSG00000079246/ENSG00000083896/ENSG00000089009/ENSG00000089157/ENSG00000096063/ENSG00000100129/ENSG00000100353/ENSG00000101343/ENSG00000104408/ENSG00000115524/ENSG00000116455/ENSG00000121058/ENSG00000122406/ENSG00000130741/ENSG00000131653/ENSG00000135829/ENSG00000136937/ENSG00000137574/ENSG00000139546/ENSG00000144028/ENSG00000144231/ENSG00000147274…	36
GO:0018022	GO:0018022	peptidyl-lysine methylation	26/797	148/21,081	5.63681e-11	6.07225e-09	5.51369e-09	ENSG00000004487/ENSG00000008083/ENSG00000096717/ENSG00000099956/ENSG00000100603/ENSG00000106462/ENSG00000113648/ENSG00000118513/ENSG00000141646/ENSG00000141867/ENSG00000143379/ENSG00000157212/ENSG00000163166/ENSG00000165671/ENSG00000168137/ENSG00000171606/ENSG00000178409/ENSG00000178691/ENSG00000181090/ENSG00000181555/ENSG00000187605/ENSG00000196363/ENSG00000196981/ENSG00000198730/ENSG00000204371…	26
GO:0031060	GO:0031060	regulation of histone methylation	19/797	78/21,081	6.25706e-11	6.57602e-09	5.97112e-09	ENSG00000004487/ENSG00000008083/ENSG00000096717/ENSG00000099956/ENSG00000100603/ENSG00000102974/ENSG00000113648/ENSG00000118513/ENSG00000141646/ENSG00000141867/ENSG00000155827/ENSG00000157212/ENSG00000160679/ENSG00000163166/ENSG00000165671/ENSG00000171606/ENSG00000196363/ENSG00000198730/ENSG00000272333	19
GO:0071826	GO:0071826	ribonucleoprotein complex subunit organization	36/797	273/21,081	7.02101e-11	7.20322e-09	6.54063e-09	ENSG00000063046/ENSG00000064703/ENSG00000075856/ENSG00000079246/ENSG00000083896/ENSG00000089009/ENSG00000089157/ENSG00000096063/ENSG00000100129/ENSG00000100353/ENSG00000101343/ENSG00000104408/ENSG00000115524/ENSG00000116455/ENSG00000121058/ENSG00000122406/ENSG00000130741/ENSG00000131653/ENSG00000135829/ENSG00000136937/ENSG00000137574/ENSG00000139546/ENSG00000144028/ENSG00000144231/ENSG00000147274…	36
GO:0071166	GO:0071166	ribonucleoprotein complex localization	26/797	151/21,081	8.96107e-11	8.97982e-09	8.1538e-09	ENSG00000063244/ENSG00000070366/ENSG00000083896/ENSG00000100227/ENSG00000101146/ENSG00000108349/ENSG00000108559/ENSG00000112081/ENSG00000114503/ENSG00000116350/ENSG00000119392/ENSG00000126226/ENSG00000126883/ENSG00000136709/ENSG00000136937/ENSG00000141543/ENSG00000144231/ENSG00000157349/ENSG00000160294/ENSG00000160679/ENSG00000163002/ENSG00000163166/ENSG00000181555/ENSG00000213024/ENSG00000259956…	26
GO:0000381	GO:0000381	regulation of alternative mRNA splicing, via spliceosome	19/797	80/21,081	1.0062e-10	9.85388e-09	8.94746e-09	ENSG00000054118/ENSG00000075856/ENSG00000076053/ENSG00000083896/ENSG00000104824/ENSG00000112081/ENSG00000116350/ENSG00000121774/ENSG00000135482/ENSG00000135486/ENSG00000146457/ENSG00000147274/ENSG00000149187/ENSG00000153187/ENSG00000168066/ENSG00000173933/ENSG00000188529/ENSG00000259956/ENSG00000265241	19
GO:0051168	GO:0051168	nuclear export	32/797	225/21,081	1.13058e-10	1.08259e-08	9.83008e-09	ENSG00000063244/ENSG00000070366/ENSG00000083896/ENSG00000086589/ENSG00000100227/ENSG00000101146/ENSG00000108349/ENSG00000108559/ENSG00000112081/ENSG00000114503/ENSG00000116350/ENSG00000119392/ENSG00000121774/ENSG00000124571/ENSG00000126226/ENSG00000126883/ENSG00000135486/ENSG00000135829/ENSG00000136709/ENSG00000136937/ENSG00000137770/ENSG00000141543/ENSG00000144231/ENSG00000157349/ENSG00000160294…	32
GO:0000956	GO:0000956	nuclear-transcribed mRNA catabolic process	34/797	258/21,081	2.41864e-10	2.26563e-08	2.05723e-08	ENSG00000054118/ENSG00000070366/ENSG00000070756/ENSG00000088930/ENSG00000089009/ENSG00000089157/ENSG00000103342/ENSG00000104408/ENSG00000107951/ENSG00000108349/ENSG00000110367/ENSG00000111596/ENSG00000112941/ENSG00000113300/ENSG00000114503/ENSG00000122406/ENSG00000126226/ENSG00000134744/ENSG00000136937/ENSG00000141543/ENSG00000144231/ENSG00000144580/ENSG00000151065/ENSG00000152520/ENSG00000155508…	34
GO:0006913	GO:0006913	nucleocytoplasmic transport	43/797	386/21,081	2.55265e-10	2.34029e-08	2.12502e-08	ENSG00000063244/ENSG00000064419/ENSG00000064703/ENSG00000066044/ENSG00000068001/ENSG00000070366/ENSG00000083896/ENSG00000086589/ENSG00000100227/ENSG00000101146/ENSG00000107882/ENSG00000108349/ENSG00000108559/ENSG00000112081/ENSG00000114503/ENSG00000116350/ENSG00000119392/ENSG00000121774/ENSG00000124571/ENSG00000126226/ENSG00000126883/ENSG00000130726/ENSG00000135486/ENSG00000135829/ENSG00000136709…	43
GO:0051169	GO:0051169	nuclear transport	43/797	389/21,081	3.26021e-10	2.92671e-08	2.6575e-08	ENSG00000063244/ENSG00000064419/ENSG00000064703/ENSG00000066044/ENSG00000068001/ENSG00000070366/ENSG00000083896/ENSG00000086589/ENSG00000100227/ENSG00000101146/ENSG00000107882/ENSG00000108349/ENSG00000108559/ENSG00000112081/ENSG00000114503/ENSG00000116350/ENSG00000119392/ENSG00000121774/ENSG00000124571/ENSG00000126226/ENSG00000126883/ENSG00000130726/ENSG00000135486/ENSG00000135829/ENSG00000136709…	43
GO:0031123	GO:0031123	RNA 3'-end processing	27/797	172/21,081	3.42805e-10	3.01459e-08	2.73729e-08	ENSG00000063244/ENSG00000070756/ENSG00000090060/ENSG00000100227/ENSG00000101811/ENSG00000103549/ENSG00000107951/ENSG00000108349/ENSG00000112081/ENSG00000112941/ENSG00000114503/ENSG00000116350/ENSG00000129315/ENSG00000134744/ENSG00000136709/ENSG00000136937/ENSG00000141543/ENSG00000142528/ENSG00000143493/ENSG00000144231/ENSG00000149532/ENSG00000155827/ENSG00000160679/ENSG00000164944/ENSG00000166477…	27
GO:0015931	GO:0015931	nucleobase-containing compound transport	35/797	285/21,081	9.14002e-10	7.87687e-08	7.15231e-08	ENSG00000063244/ENSG00000065978/ENSG00000070366/ENSG00000073792/ENSG00000074356/ENSG00000083896/ENSG00000100227/ENSG00000101146/ENSG00000108349/ENSG00000108559/ENSG00000112081/ENSG00000114503/ENSG00000116350/ENSG00000116560/ENSG00000119392/ENSG00000121774/ENSG00000124571/ENSG00000126226/ENSG00000126883/ENSG00000135486/ENSG00000135829/ENSG00000136709/ENSG00000136937/ENSG00000141543/ENSG00000144231…	35
GO:0006611	GO:0006611	protein export from nucleus	29/797	205/21,081	9.57953e-10	8.09377e-08	7.34925e-08	ENSG00000063244/ENSG00000070366/ENSG00000083896/ENSG00000086589/ENSG00000100227/ENSG00000101146/ENSG00000108349/ENSG00000108559/ENSG00000112081/ENSG00000114503/ENSG00000116350/ENSG00000119392/ENSG00000124571/ENSG00000126226/ENSG00000126883/ENSG00000136709/ENSG00000136937/ENSG00000137770/ENSG00000141543/ENSG00000144231/ENSG00000157349/ENSG00000160294/ENSG00000160679/ENSG00000163002/ENSG00000163166…	29
GO:2001252	GO:2001252	positive regulation of chromosome organization	29/797	206/21,081	1.07562e-09	8.9132e-08	8.09331e-08	ENSG00000004487/ENSG00000008083/ENSG00000075856/ENSG00000079246/ENSG00000089022/ENSG00000096717/ENSG00000099956/ENSG00000100603/ENSG00000103549/ENSG00000113648/ENSG00000116560/ENSG00000118513/ENSG00000130726/ENSG00000133422/ENSG00000135486/ENSG00000141646/ENSG00000141867/ENSG00000143379/ENSG00000146731/ENSG00000153187/ENSG00000155827/ENSG00000157212/ENSG00000160679/ENSG00000166226/ENSG00000169375…	29
GO:0040029	GO:0040029	regulation of gene expression, epigenetic	31/797	235/21,081	1.46401e-09	1.19026e-07	1.08078e-07	ENSG00000008083/ENSG00000049618/ENSG00000066117/ENSG00000075624/ENSG00000083896/ENSG00000094631/ENSG00000096717/ENSG00000099284/ENSG00000102974/ENSG00000106462/ENSG00000112592/ENSG00000113648/ENSG00000115524/ENSG00000117713/ENSG00000119772/ENSG00000119778/ENSG00000120616/ENSG00000133422/ENSG00000139372/ENSG00000143498/ENSG00000153187/ENSG00000162521/ENSG00000163041/ENSG00000169375/ENSG00000170836…	31
GO:0043967	GO:0043967	histone H4 acetylation	17/797	75/21,081	2.1108e-09	1.68434e-07	1.52941e-07	ENSG00000077684/ENSG00000096717/ENSG00000099956/ENSG00000102221/ENSG00000110583/ENSG00000114982/ENSG00000120071/ENSG00000120616/ENSG00000124422/ENSG00000139620/ENSG00000163166/ENSG00000174579/ENSG00000175792/ENSG00000178409/ENSG00000188895/ENSG00000196363/ENSG00000221926	17
GO:0098727	GO:0098727	maintenance of cell number	27/797	187/21,081	2.29624e-09	1.799e-07	1.63352e-07	ENSG00000047315/ENSG00000066044/ENSG00000089094/ENSG00000106462/ENSG00000107779/ENSG00000108055/ENSG00000110367/ENSG00000111596/ENSG00000116128/ENSG00000117713/ENSG00000118579/ENSG00000124151/ENSG00000132155/ENSG00000134744/ENSG00000135801/ENSG00000139842/ENSG00000141646/ENSG00000144231/ENSG00000145388/ENSG00000147316/ENSG00000158169/ENSG00000162738/ENSG00000166477/ENSG00000175387/ENSG00000180182…	27
GO:0031056	GO:0031056	regulation of histone modification	25/797	163/21,081	2.52904e-09	1.946e-07	1.767e-07	ENSG00000004487/ENSG00000008083/ENSG00000075856/ENSG00000082068/ENSG00000096717/ENSG00000099956/ENSG00000100603/ENSG00000102974/ENSG00000103549/ENSG00000113648/ENSG00000118513/ENSG00000119335/ENSG00000141646/ENSG00000141867/ENSG00000155827/ENSG00000157212/ENSG00000160679/ENSG00000163166/ENSG00000165671/ENSG00000168137/ENSG00000169375/ENSG00000171606/ENSG00000196363/ENSG00000198730/ENSG00000272333	25
GO:0006354	GO:0006354	DNA-templated transcription, elongation	23/797	146/21,081	6.46788e-09	4.88949e-07	4.43972e-07	ENSG00000011007/ENSG00000047315/ENSG00000065883/ENSG00000090061/ENSG00000101158/ENSG00000106462/ENSG00000112592/ENSG00000114503/ENSG00000126226/ENSG00000129315/ENSG00000136937/ENSG00000141867/ENSG00000143498/ENSG00000144231/ENSG00000149136/ENSG00000153187/ENSG00000162664/ENSG00000163166/ENSG00000166477/ENSG00000168137/ENSG00000181555/ENSG00000198730/ENSG00000205581	23
GO:0019827	GO:0019827	stem cell population maintenance	26/797	185/21,081	8.09462e-09	5.93909e-07	5.39277e-07	ENSG00000047315/ENSG00000066044/ENSG00000089094/ENSG00000107779/ENSG00000108055/ENSG00000110367/ENSG00000111596/ENSG00000116128/ENSG00000117713/ENSG00000118579/ENSG00000124151/ENSG00000132155/ENSG00000134744/ENSG00000135801/ENSG00000139842/ENSG00000141646/ENSG00000144231/ENSG00000145388/ENSG00000147316/ENSG00000158169/ENSG00000162738/ENSG00000166477/ENSG00000175387/ENSG00000180182/ENSG00000184634…	26
GO:0071103	GO:0071103	DNA conformation change	40/797	385/21,081	8.13196e-09	5.93909e-07	5.39277e-07	ENSG00000004700/ENSG00000029993/ENSG00000049167/ENSG00000075856/ENSG00000077097/ENSG00000079246/ENSG00000096063/ENSG00000096717/ENSG00000097007/ENSG00000099284/ENSG00000100813/ENSG00000100888/ENSG00000102038/ENSG00000102974/ENSG00000110583/ENSG00000112941/ENSG00000113648/ENSG00000116273/ENSG00000119335/ENSG00000119772/ENSG00000127483/ENSG00000130726/ENSG00000133422/ENSG00000135829/ENSG00000139842…	40
GO:0043966	GO:0043966	histone H3 acetylation	15/797	64/21,081	1.14575e-08	8.2284e-07	7.4715e-07	ENSG00000077684/ENSG00000096717/ENSG00000099956/ENSG00000100425/ENSG00000102221/ENSG00000106443/ENSG00000135801/ENSG00000141646/ENSG00000148835/ENSG00000156983/ENSG00000160294/ENSG00000163872/ENSG00000169375/ENSG00000196363/ENSG00000221926	15
GO:1905269	GO:1905269	positive regulation of chromatin organization	20/797	117/21,081	1.50331e-08	1.06193e-06	9.64247e-07	ENSG00000004487/ENSG00000008083/ENSG00000075856/ENSG00000096717/ENSG00000099956/ENSG00000100603/ENSG00000103549/ENSG00000118513/ENSG00000130726/ENSG00000133422/ENSG00000141646/ENSG00000141867/ENSG00000143379/ENSG00000155827/ENSG00000157212/ENSG00000160679/ENSG00000169375/ENSG00000171681/ENSG00000196363/ENSG00000198730	20
GO:0043631	GO:0043631	RNA polyadenylation	14/797	58/21,081	2.35137e-08	1.6342e-06	1.48388e-06	ENSG00000070756/ENSG00000090060/ENSG00000101811/ENSG00000103549/ENSG00000107951/ENSG00000112941/ENSG00000129315/ENSG00000134744/ENSG00000136709/ENSG00000149532/ENSG00000155827/ENSG00000164944/ENSG00000166477/ENSG00000198730	14
GO:0061013	GO:0061013	regulation of mRNA catabolic process	29/797	237/21,081	2.73605e-08	1.87137e-06	1.69923e-06	ENSG00000054118/ENSG00000065978/ENSG00000066044/ENSG00000070756/ENSG00000073792/ENSG00000090621/ENSG00000092199/ENSG00000100226/ENSG00000100823/ENSG00000108671/ENSG00000112941/ENSG00000119335/ENSG00000125944/ENSG00000126226/ENSG00000126883/ENSG00000135316/ENSG00000135829/ENSG00000140350/ENSG00000142208/ENSG00000145388/ENSG00000153187/ENSG00000155508/ENSG00000172239/ENSG00000172936/ENSG00000177733…	29
GO:0043488	GO:0043488	regulation of mRNA stability	27/797	213/21,081	3.91215e-08	2.63398e-06	2.39169e-06	ENSG00000054118/ENSG00000065978/ENSG00000066044/ENSG00000070756/ENSG00000073792/ENSG00000090621/ENSG00000092199/ENSG00000100823/ENSG00000108671/ENSG00000112941/ENSG00000119335/ENSG00000125944/ENSG00000126226/ENSG00000126883/ENSG00000135316/ENSG00000135829/ENSG00000140350/ENSG00000142208/ENSG00000145388/ENSG00000153187/ENSG00000172239/ENSG00000172936/ENSG00000177733/ENSG00000181588/ENSG00000198492…	27
GO:1901796	GO:1901796	regulation of signal transduction by p53 class mediator	26/797	202/21,081	5.09474e-08	3.37742e-06	3.06675e-06	ENSG00000004487/ENSG00000064313/ENSG00000070770/ENSG00000089022/ENSG00000096717/ENSG00000101266/ENSG00000111725/ENSG00000112592/ENSG00000122406/ENSG00000122779/ENSG00000130699/ENSG00000136319/ENSG00000136536/ENSG00000142208/ENSG00000148835/ENSG00000149136/ENSG00000149480/ENSG00000156983/ENSG00000162521/ENSG00000165119/ENSG00000171792/ENSG00000177302/ENSG00000178966/ENSG00000181090/ENSG00000196591…	26
GO:0006368	GO:0006368	transcription elongation from RNA polymerase II promoter	18/797	103/21,081	5.52224e-08	3.60535e-06	3.27371e-06	ENSG00000011007/ENSG00000047315/ENSG00000065883/ENSG00000090061/ENSG00000101158/ENSG00000106462/ENSG00000114503/ENSG00000126226/ENSG00000129315/ENSG00000136937/ENSG00000141867/ENSG00000144231/ENSG00000149136/ENSG00000153187/ENSG00000163166/ENSG00000166477/ENSG00000181555/ENSG00000198730	18
GO:0016574	GO:0016574	histone ubiquitination	13/797	56/21,081	1.22772e-07	7.89591e-06	7.1696e-06	ENSG00000004487/ENSG00000082068/ENSG00000089094/ENSG00000103549/ENSG00000111752/ENSG00000121481/ENSG00000124422/ENSG00000141570/ENSG00000155827/ENSG00000166477/ENSG00000178691/ENSG00000198730/ENSG00000277258	13
GO:0006333	GO:0006333	chromatin assembly or disassembly	28/797	241/21,081	1.43242e-07	9.07688e-06	8.24194e-06	ENSG00000066117/ENSG00000073584/ENSG00000075856/ENSG00000096717/ENSG00000099284/ENSG00000099956/ENSG00000102974/ENSG00000110583/ENSG00000113648/ENSG00000117713/ENSG00000119335/ENSG00000119772/ENSG00000127483/ENSG00000127616/ENSG00000130726/ENSG00000133422/ENSG00000143379/ENSG00000146872/ENSG00000149480/ENSG00000162521/ENSG00000163041/ENSG00000171681/ENSG00000175792/ENSG00000178409/ENSG00000189079…	28
GO:0043487	GO:0043487	regulation of RNA stability	27/797	227/21,081	1.47661e-07	9.22131e-06	8.37308e-06	ENSG00000054118/ENSG00000065978/ENSG00000066044/ENSG00000070756/ENSG00000073792/ENSG00000090621/ENSG00000092199/ENSG00000100823/ENSG00000108671/ENSG00000112941/ENSG00000119335/ENSG00000125944/ENSG00000126226/ENSG00000126883/ENSG00000135316/ENSG00000135829/ENSG00000140350/ENSG00000142208/ENSG00000145388/ENSG00000153187/ENSG00000172239/ENSG00000172936/ENSG00000177733/ENSG00000181588/ENSG00000198492…	27
GO:0006378	GO:0006378	mRNA polyadenylation	13/797	57/21,081	1.53587e-07	9.4544e-06	8.58473e-06	ENSG00000070756/ENSG00000090060/ENSG00000101811/ENSG00000103549/ENSG00000107951/ENSG00000129315/ENSG00000134744/ENSG00000136709/ENSG00000149532/ENSG00000155827/ENSG00000164944/ENSG00000166477/ENSG00000198730	13
GO:0031503	GO:0031503	protein-containing complex localization	32/797	309/21,081	2.73076e-07	1.6573e-05	1.50485e-05	ENSG00000063244/ENSG00000070366/ENSG00000083896/ENSG00000100227/ENSG00000101052/ENSG00000101146/ENSG00000108349/ENSG00000108559/ENSG00000112081/ENSG00000114503/ENSG00000116350/ENSG00000116560/ENSG00000119392/ENSG00000122970/ENSG00000126226/ENSG00000126883/ENSG00000136709/ENSG00000136937/ENSG00000141543/ENSG00000144231/ENSG00000153187/ENSG00000157349/ENSG00000160294/ENSG00000160679/ENSG00000163002…	32
GO:0006413	GO:0006413	translational initiation	26/797	220/21,081	2.84207e-07	1.7009e-05	1.54444e-05	ENSG00000063046/ENSG00000070756/ENSG00000089009/ENSG00000089157/ENSG00000100129/ENSG00000100353/ENSG00000100601/ENSG00000104408/ENSG00000110321/ENSG00000114503/ENSG00000119392/ENSG00000121774/ENSG00000122406/ENSG00000130741/ENSG00000136937/ENSG00000144231/ENSG00000147677/ENSG00000148730/ENSG00000158615/ENSG00000168028/ENSG00000172239/ENSG00000173933/ENSG00000174444/ENSG00000175390/ENSG00000188846…	26
GO:0048255	GO:0048255	mRNA stabilization	12/797	52/21,081	4.02627e-07	2.3766e-05	2.15799e-05	ENSG00000054118/ENSG00000065978/ENSG00000066044/ENSG00000070756/ENSG00000092199/ENSG00000112941/ENSG00000135316/ENSG00000135829/ENSG00000153187/ENSG00000172239/ENSG00000172936/ENSG00000177733	12
GO:0043044	GO:0043044	ATP-dependent chromatin remodeling	16/797	94/21,081	4.37253e-07	2.54611e-05	2.3119e-05	ENSG00000049618/ENSG00000073584/ENSG00000075624/ENSG00000092199/ENSG00000099956/ENSG00000100888/ENSG00000102038/ENSG00000117713/ENSG00000127616/ENSG00000128908/ENSG00000149480/ENSG00000162521/ENSG00000163104/ENSG00000163939/ENSG00000175792/ENSG00000196591	16
GO:0034401	GO:0034401	chromatin organization involved in regulation of transcription	21/797	157/21,081	5.0897e-07	2.9242e-05	2.65522e-05	ENSG00000049618/ENSG00000066117/ENSG00000096717/ENSG00000099284/ENSG00000106462/ENSG00000110583/ENSG00000113648/ENSG00000117713/ENSG00000119772/ENSG00000119778/ENSG00000130726/ENSG00000133422/ENSG00000143379/ENSG00000163041/ENSG00000169375/ENSG00000170836/ENSG00000171681/ENSG00000178409/ENSG00000196591/ENSG00000197724/ENSG00000277258	21
GO:0051567	GO:0051567	histone H3-K9 methylation	11/797	45/21,081	6.58972e-07	3.7362e-05	3.39252e-05	ENSG00000004487/ENSG00000008083/ENSG00000096717/ENSG00000099956/ENSG00000118513/ENSG00000143379/ENSG00000168137/ENSG00000171606/ENSG00000178409/ENSG00000181090/ENSG00000204371	11
GO:0031440	GO:0031440	regulation of mRNA 3'-end processing	10/797	37/21,081	7.76804e-07	4.29134e-05	3.8966e-05	ENSG00000090060/ENSG00000103549/ENSG00000114503/ENSG00000129315/ENSG00000136937/ENSG00000149532/ENSG00000155827/ENSG00000164944/ENSG00000166477/ENSG00000198730	10
GO:0050686	GO:0050686	negative regulation of mRNA processing	10/797	37/21,081	7.76804e-07	4.29134e-05	3.8966e-05	ENSG00000063244/ENSG00000103549/ENSG00000104824/ENSG00000116350/ENSG00000129315/ENSG00000147274/ENSG00000155827/ENSG00000165119/ENSG00000188529/ENSG00000198730	10
GO:0070316	GO:0070316	regulation of G0 to G1 transition	13/797	66/21,081	9.37095e-07	5.10674e-05	4.63699e-05	ENSG00000106462/ENSG00000111752/ENSG00000120616/ENSG00000120868/ENSG00000121481/ENSG00000122565/ENSG00000162521/ENSG00000171792/ENSG00000178691/ENSG00000181090/ENSG00000198176/ENSG00000204371/ENSG00000277258	13
GO:0061647	GO:0061647	histone H3-K9 modification	12/797	56/21,081	9.48106e-07	5.10674e-05	4.63699e-05	ENSG00000004487/ENSG00000008083/ENSG00000096717/ENSG00000099956/ENSG00000118513/ENSG00000141646/ENSG00000143379/ENSG00000168137/ENSG00000171606/ENSG00000178409/ENSG00000181090/ENSG00000204371	12
GO:0045023	GO:0045023	G0 to G1 transition	13/797	67/21,081	1.12286e-06	5.90746e-05	5.36406e-05	ENSG00000106462/ENSG00000111752/ENSG00000120616/ENSG00000120868/ENSG00000121481/ENSG00000122565/ENSG00000162521/ENSG00000171792/ENSG00000178691/ENSG00000181090/ENSG00000198176/ENSG00000204371/ENSG00000277258	13
GO:0006446	GO:0006446	regulation of translational initiation	15/797	89/21,081	1.1379e-06	5.90746e-05	5.36406e-05	ENSG00000063046/ENSG00000100601/ENSG00000104408/ENSG00000110321/ENSG00000114503/ENSG00000119392/ENSG00000121774/ENSG00000136937/ENSG00000144231/ENSG00000147677/ENSG00000148730/ENSG00000158615/ENSG00000172239/ENSG00000173933/ENSG00000198492	15
GO:1903313	GO:1903313	positive regulation of mRNA metabolic process	15/797	89/21,081	1.1379e-06	5.90746e-05	5.36406e-05	ENSG00000054118/ENSG00000070756/ENSG00000100226/ENSG00000100603/ENSG00000102317/ENSG00000114503/ENSG00000125944/ENSG00000136937/ENSG00000145388/ENSG00000147274/ENSG00000155508/ENSG00000166477/ENSG00000181588/ENSG00000198492/ENSG00000204120	15
GO:0098781	GO:0098781	ncRNA transcription	17/797	114/21,081	1.33162e-06	6.8309e-05	6.20255e-05	ENSG00000047315/ENSG00000090061/ENSG00000099284/ENSG00000099956/ENSG00000104299/ENSG00000112592/ENSG00000113648/ENSG00000114503/ENSG00000127616/ENSG00000129315/ENSG00000130935/ENSG00000136937/ENSG00000143493/ENSG00000144231/ENSG00000148835/ENSG00000149262/ENSG00000166478	17
GO:0034470	GO:0034470	ncRNA processing	39/797	449/21,081	1.35613e-06	6.87476e-05	6.24238e-05	ENSG00000033030/ENSG00000065183/ENSG00000065427/ENSG00000087995/ENSG00000088930/ENSG00000100601/ENSG00000100890/ENSG00000101811/ENSG00000104299/ENSG00000104356/ENSG00000105865/ENSG00000108651/ENSG00000112941/ENSG00000113272/ENSG00000113360/ENSG00000122406/ENSG00000124784/ENSG00000126814/ENSG00000128694/ENSG00000130299/ENSG00000130935/ENSG00000134744/ENSG00000139546/ENSG00000141543/ENSG00000143319…	39
GO:0001841	GO:0001841	neural tube formation	17/797	116/21,081	1.70621e-06	8.48402e-05	7.70361e-05	ENSG00000048342/ENSG00000089094/ENSG00000097007/ENSG00000100644/ENSG00000101052/ENSG00000107882/ENSG00000117713/ENSG00000120868/ENSG00000142867/ENSG00000161202/ENSG00000162738/ENSG00000164305/ENSG00000181555/ENSG00000184634/ENSG00000196576/ENSG00000204138/ENSG00000204256	17
GO:1902373	GO:1902373	negative regulation of mRNA catabolic process	12/797	59/21,081	1.71295e-06	8.48402e-05	7.70361e-05	ENSG00000054118/ENSG00000065978/ENSG00000066044/ENSG00000070756/ENSG00000092199/ENSG00000112941/ENSG00000135316/ENSG00000135829/ENSG00000153187/ENSG00000172239/ENSG00000172936/ENSG00000177733	12
GO:0031062	GO:0031062	positive regulation of histone methylation	11/797	50/21,081	2.04071e-06	9.9624e-05	9.046e-05	ENSG00000008083/ENSG00000096717/ENSG00000100603/ENSG00000118513/ENSG00000141646/ENSG00000141867/ENSG00000155827/ENSG00000157212/ENSG00000160679/ENSG00000196363/ENSG00000198730	11
GO:2001251	GO:2001251	negative regulation of chromosome organization	20/797	157/21,081	2.05768e-06	9.9624e-05	9.046e-05	ENSG00000004487/ENSG00000008083/ENSG00000010244/ENSG00000070366/ENSG00000079246/ENSG00000092199/ENSG00000096717/ENSG00000099956/ENSG00000113648/ENSG00000119335/ENSG00000119778/ENSG00000126226/ENSG00000135486/ENSG00000136861/ENSG00000153187/ENSG00000154473/ENSG00000163041/ENSG00000169375/ENSG00000196363/ENSG00000197724	20
GO:0002181	GO:0002181	cytoplasmic translation	16/797	106/21,081	2.30274e-06	0.00011025	0.000100109	ENSG00000063046/ENSG00000089009/ENSG00000089157/ENSG00000100129/ENSG00000100353/ENSG00000103342/ENSG00000104408/ENSG00000117543/ENSG00000130741/ENSG00000132478/ENSG00000135829/ENSG00000147677/ENSG00000168028/ENSG00000173933/ENSG00000175390/ENSG00000198492	16
GO:0043489	GO:0043489	RNA stabilization	12/797	61/21,081	2.48698e-06	0.000117763	0.00010693	ENSG00000054118/ENSG00000065978/ENSG00000066044/ENSG00000070756/ENSG00000092199/ENSG00000112941/ENSG00000135316/ENSG00000135829/ENSG00000153187/ENSG00000172239/ENSG00000172936/ENSG00000177733	12
GO:0014020	GO:0014020	primary neural tube formation	16/797	108/21,081	2.9626e-06	0.000135112	0.000122684	ENSG00000048342/ENSG00000089094/ENSG00000097007/ENSG00000100644/ENSG00000107882/ENSG00000117713/ENSG00000120868/ENSG00000142867/ENSG00000161202/ENSG00000162738/ENSG00000164305/ENSG00000181555/ENSG00000184634/ENSG00000196576/ENSG00000204138/ENSG00000204256	16
GO:0097711	GO:0097711	ciliary basal body-plasma membrane docking	16/797	108/21,081	2.9626e-06	0.000135112	0.000122684	ENSG00000048342/ENSG00000101004/ENSG00000101367/ENSG00000106477/ENSG00000121289/ENSG00000126001/ENSG00000135315/ENSG00000136861/ENSG00000137814/ENSG00000148019/ENSG00000151466/ENSG00000151849/ENSG00000166037/ENSG00000174799/ENSG00000196230/ENSG00000214367	16
GO:0051568	GO:0051568	histone H3-K4 methylation	12/797	62/21,081	2.9788e-06	0.000135112	0.000122684	ENSG00000004487/ENSG00000100603/ENSG00000113648/ENSG00000118513/ENSG00000141646/ENSG00000157212/ENSG00000178409/ENSG00000187605/ENSG00000196363/ENSG00000196981/ENSG00000198730/ENSG00000272333	12
GO:0070317	GO:0070317	negative regulation of G0 to G1 transition	12/797	62/21,081	2.9788e-06	0.000135112	0.000122684	ENSG00000106462/ENSG00000111752/ENSG00000120616/ENSG00000120868/ENSG00000121481/ENSG00000122565/ENSG00000162521/ENSG00000178691/ENSG00000181090/ENSG00000198176/ENSG00000204371/ENSG00000277258	12
GO:0051569	GO:0051569	regulation of histone H3-K4 methylation	9/797	34/21,081	3.37814e-06	0.000151629	0.000137681	ENSG00000004487/ENSG00000100603/ENSG00000113648/ENSG00000118513/ENSG00000141646/ENSG00000157212/ENSG00000196363/ENSG00000198730/ENSG00000272333	9
GO:1905214	GO:1905214	regulation of RNA binding	6/797	13/21,081	3.91586e-06	0.000173953	0.000157952	ENSG00000100353/ENSG00000104408/ENSG00000104824/ENSG00000136937/ENSG00000141543/ENSG00000142453	6
GO:0019080	GO:0019080	viral gene expression	25/797	239/21,081	4.53702e-06	0.000198305	0.000180063	ENSG00000047315/ENSG00000089009/ENSG00000089157/ENSG00000099956/ENSG00000100129/ENSG00000100353/ENSG00000100603/ENSG00000101146/ENSG00000101158/ENSG00000108559/ENSG00000122406/ENSG00000126883/ENSG00000127616/ENSG00000129315/ENSG00000135829/ENSG00000139546/ENSG00000144231/ENSG00000160208/ENSG00000163002/ENSG00000168028/ENSG00000174444/ENSG00000175390/ENSG00000188846/ENSG00000204713/ENSG00000213024	25
GO:0018023	GO:0018023	peptidyl-lysine trimethylation	11/797	54/21,081	4.55608e-06	0.000198305	0.000180063	ENSG00000096717/ENSG00000099956/ENSG00000141867/ENSG00000163166/ENSG00000168137/ENSG00000171606/ENSG00000178409/ENSG00000181555/ENSG00000187605/ENSG00000198730/ENSG00000272333	11
GO:0006337	GO:0006337	nucleosome disassembly	7/797	20/21,081	5.41541e-06	0.00023335	0.000211885	ENSG00000066117/ENSG00000073584/ENSG00000099956/ENSG00000117713/ENSG00000119335/ENSG00000127616/ENSG00000189079	7
GO:0001843	GO:0001843	neural tube closure	15/797	101/21,081	5.82381e-06	0.000248463	0.000225608	ENSG00000048342/ENSG00000089094/ENSG00000097007/ENSG00000107882/ENSG00000117713/ENSG00000120868/ENSG00000142867/ENSG00000161202/ENSG00000162738/ENSG00000164305/ENSG00000181555/ENSG00000184634/ENSG00000196576/ENSG00000204138/ENSG00000204256	15
GO:0060606	GO:0060606	tube closure	15/797	102/21,081	6.59283e-06	0.000278515	0.000252895	ENSG00000048342/ENSG00000089094/ENSG00000097007/ENSG00000107882/ENSG00000117713/ENSG00000120868/ENSG00000142867/ENSG00000161202/ENSG00000162738/ENSG00000164305/ENSG00000181555/ENSG00000184634/ENSG00000196576/ENSG00000204138/ENSG00000204256	15
GO:0002183	GO:0002183	cytoplasmic translational initiation	9/797	37/21,081	7.23674e-06	0.000302749	0.0002749	ENSG00000063046/ENSG00000100129/ENSG00000100353/ENSG00000104408/ENSG00000130741/ENSG00000147677/ENSG00000173933/ENSG00000175390/ENSG00000198492	9
GO:0000288	GO:0000288	nuclear-transcribed mRNA catabolic process, deadenylation-dependent decay	15/797	103/21,081	7.45098e-06	0.000305774	0.000277647	ENSG00000070756/ENSG00000110367/ENSG00000111596/ENSG00000112941/ENSG00000113300/ENSG00000134744/ENSG00000144231/ENSG00000144580/ENSG00000151065/ENSG00000152520/ENSG00000155508/ENSG00000166889/ENSG00000179151/ENSG00000182973/ENSG00000272886	15
GO:0031058	GO:0031058	positive regulation of histone modification	15/797	103/21,081	7.45098e-06	0.000305774	0.000277647	ENSG00000004487/ENSG00000008083/ENSG00000075856/ENSG00000096717/ENSG00000099956/ENSG00000100603/ENSG00000103549/ENSG00000118513/ENSG00000141646/ENSG00000141867/ENSG00000155827/ENSG00000157212/ENSG00000160679/ENSG00000196363/ENSG00000198730	15
GO:0097549	GO:0097549	chromatin organization involved in negative regulation of transcription	18/797	144/21,081	8.62041e-06	0.000350428	0.000318193	ENSG00000096717/ENSG00000099284/ENSG00000106462/ENSG00000110583/ENSG00000113648/ENSG00000119772/ENSG00000119778/ENSG00000130726/ENSG00000133422/ENSG00000143379/ENSG00000163041/ENSG00000169375/ENSG00000170836/ENSG00000171681/ENSG00000178409/ENSG00000196591/ENSG00000197724/ENSG00000277258	18
GO:0031498	GO:0031498	chromatin disassembly	7/797	22/21,081	1.11504e-05	0.000444881	0.000403958	ENSG00000066117/ENSG00000073584/ENSG00000099956/ENSG00000117713/ENSG00000119335/ENSG00000127616/ENSG00000189079	7
GO:0032986	GO:0032986	protein-DNA complex disassembly	7/797	22/21,081	1.11504e-05	0.000444881	0.000403958	ENSG00000066117/ENSG00000073584/ENSG00000099956/ENSG00000117713/ENSG00000119335/ENSG00000127616/ENSG00000189079	7
GO:0007059	GO:0007059	chromosome segregation	31/797	352/21,081	1.23569e-05	0.000488493	0.000443559	ENSG00000010244/ENSG00000070770/ENSG00000077097/ENSG00000096063/ENSG00000100918/ENSG00000101266/ENSG00000102974/ENSG00000103275/ENSG00000108055/ENSG00000112941/ENSG00000113648/ENSG00000115091/ENSG00000116273/ENSG00000116560/ENSG00000118007/ENSG00000126226/ENSG00000128908/ENSG00000136861/ENSG00000143442/ENSG00000146872/ENSG00000153187/ENSG00000154473/ENSG00000163104/ENSG00000177302/ENSG00000178966…	31
GO:1902369	GO:1902369	negative regulation of RNA catabolic process	12/797	71/21,081	1.29283e-05	0.000506438	0.000459853	ENSG00000054118/ENSG00000065978/ENSG00000066044/ENSG00000070756/ENSG00000092199/ENSG00000112941/ENSG00000135316/ENSG00000135829/ENSG00000153187/ENSG00000172239/ENSG00000172936/ENSG00000177733	12
GO:0032784	GO:0032784	regulation of DNA-templated transcription, elongation	11/797	60/21,081	1.32679e-05	0.000515058	0.00046768	ENSG00000065883/ENSG00000090061/ENSG00000101158/ENSG00000106462/ENSG00000129315/ENSG00000141867/ENSG00000153187/ENSG00000162664/ENSG00000166477/ENSG00000168137/ENSG00000205581	11
GO:0045814	GO:0045814	negative regulation of gene expression, epigenetic	17/797	136/21,081	1.52257e-05	0.000585783	0.000531899	ENSG00000008083/ENSG00000096717/ENSG00000099284/ENSG00000106462/ENSG00000113648/ENSG00000119772/ENSG00000119778/ENSG00000120616/ENSG00000133422/ENSG00000162521/ENSG00000163041/ENSG00000169375/ENSG00000170836/ENSG00000178691/ENSG00000196591/ENSG00000204713/ENSG00000277258	17
GO:0033962	GO:0033962	P-body assembly	7/797	23/21,081	1.55071e-05	0.00058614	0.000532223	ENSG00000110367/ENSG00000111596/ENSG00000113300/ENSG00000152520/ENSG00000166889/ENSG00000168488/ENSG00000179151	7
GO:0043984	GO:0043984	histone H4-K16 acetylation	7/797	23/21,081	1.55071e-05	0.00058614	0.000532223	ENSG00000096717/ENSG00000114982/ENSG00000120071/ENSG00000139620/ENSG00000174579/ENSG00000188895/ENSG00000196363	7
GO:0010452	GO:0010452	histone H3-K36 methylation	6/797	16/21,081	1.65753e-05	0.000621069	0.000563939	ENSG00000141867/ENSG00000157212/ENSG00000163166/ENSG00000165671/ENSG00000168137/ENSG00000181555	6
GO:0006323	GO:0006323	DNA packaging	25/797	261/21,081	2.09665e-05	0.000778832	0.00070719	ENSG00000075856/ENSG00000096063/ENSG00000096717/ENSG00000099284/ENSG00000100813/ENSG00000102974/ENSG00000110583/ENSG00000112941/ENSG00000113648/ENSG00000116273/ENSG00000119335/ENSG00000119772/ENSG00000127483/ENSG00000130726/ENSG00000133422/ENSG00000143379/ENSG00000147316/ENSG00000162521/ENSG00000163041/ENSG00000171681/ENSG00000175792/ENSG00000178409/ENSG00000197724/ENSG00000204256/ENSG00000205531	25
GO:0001838	GO:0001838	embryonic epithelial tube formation	17/797	140/21,081	2.23348e-05	0.000822571	0.000746906	ENSG00000048342/ENSG00000089094/ENSG00000097007/ENSG00000100644/ENSG00000101052/ENSG00000107882/ENSG00000117713/ENSG00000120868/ENSG00000142867/ENSG00000161202/ENSG00000162738/ENSG00000164305/ENSG00000181555/ENSG00000184634/ENSG00000196576/ENSG00000204138/ENSG00000204256	17
GO:0031330	GO:0031330	negative regulation of cellular catabolic process	27/797	295/21,081	2.25315e-05	0.000822782	0.000747098	ENSG00000054118/ENSG00000065978/ENSG00000066044/ENSG00000066135/ENSG00000070756/ENSG00000070770/ENSG00000092199/ENSG00000101266/ENSG00000102921/ENSG00000107882/ENSG00000110321/ENSG00000112941/ENSG00000122406/ENSG00000135316/ENSG00000135829/ENSG00000136536/ENSG00000141568/ENSG00000142208/ENSG00000146872/ENSG00000153187/ENSG00000172239/ENSG00000172936/ENSG00000177733/ENSG00000178252/ENSG00000189298…	27
GO:0006513	GO:0006513	protein monoubiquitination	12/797	76/21,081	2.63549e-05	0.000954313	0.000866529	ENSG00000089094/ENSG00000103549/ENSG00000107341/ENSG00000110330/ENSG00000114742/ENSG00000121481/ENSG00000136536/ENSG00000155827/ENSG00000166477/ENSG00000197579/ENSG00000198730/ENSG00000277258	12
GO:1902415	GO:1902415	regulation of mRNA binding	5/797	11/21,081	2.91412e-05	0.00104641	0.000950155	ENSG00000100353/ENSG00000104408/ENSG00000104824/ENSG00000141543/ENSG00000142453	5
GO:0042795	GO:0042795	snRNA transcription by RNA polymerase II	12/797	77/21,081	3.01606e-05	0.00107407	0.000975266	ENSG00000047315/ENSG00000090061/ENSG00000104299/ENSG00000112592/ENSG00000114503/ENSG00000129315/ENSG00000136937/ENSG00000143493/ENSG00000144231/ENSG00000148835/ENSG00000149262/ENSG00000166478	12
GO:0042770	GO:0042770	signal transduction in response to DNA damage	17/797	144/21,081	3.2256e-05	0.00113927	0.00103447	ENSG00000004487/ENSG00000087206/ENSG00000096401/ENSG00000096717/ENSG00000097007/ENSG00000103194/ENSG00000106144/ENSG00000111596/ENSG00000113300/ENSG00000136536/ENSG00000142453/ENSG00000144580/ENSG00000155508/ENSG00000157212/ENSG00000170836/ENSG00000182973/ENSG00000198176	17
GO:0009301	GO:0009301	snRNA transcription	12/797	78/21,081	3.44346e-05	0.0011966	0.00108653	ENSG00000047315/ENSG00000090061/ENSG00000104299/ENSG00000112592/ENSG00000114503/ENSG00000129315/ENSG00000136937/ENSG00000143493/ENSG00000144231/ENSG00000148835/ENSG00000149262/ENSG00000166478	12
GO:0070988	GO:0070988	demethylation	12/797	78/21,081	3.44346e-05	0.0011966	0.00108653	ENSG00000004487/ENSG00000008083/ENSG00000066135/ENSG00000089094/ENSG00000100601/ENSG00000100823/ENSG00000117139/ENSG00000120733/ENSG00000130726/ENSG00000139372/ENSG00000187605/ENSG00000197724	12
GO:0000184	GO:0000184	nuclear-transcribed mRNA catabolic process, nonsense-mediated decay	17/797	145/21,081	3.52782e-05	0.00121221	0.0011007	ENSG00000070366/ENSG00000070756/ENSG00000089009/ENSG00000089157/ENSG00000103342/ENSG00000104408/ENSG00000108349/ENSG00000114503/ENSG00000122406/ENSG00000136937/ENSG00000141543/ENSG00000151065/ENSG00000168028/ENSG00000174444/ENSG00000188846/ENSG00000265241/ENSG00000272886	17
GO:0019083	GO:0019083	viral transcription	22/797	221/21,081	3.59915e-05	0.00121221	0.0011007	ENSG00000047315/ENSG00000089009/ENSG00000089157/ENSG00000099956/ENSG00000100603/ENSG00000101146/ENSG00000101158/ENSG00000108559/ENSG00000122406/ENSG00000126883/ENSG00000127616/ENSG00000129315/ENSG00000135829/ENSG00000139546/ENSG00000144231/ENSG00000160208/ENSG00000163002/ENSG00000168028/ENSG00000174444/ENSG00000188846/ENSG00000204713/ENSG00000213024	22
GO:0043981	GO:0043981	histone H4-K5 acetylation	6/797	18/21,081	3.60089e-05	0.00121221	0.0011007	ENSG00000077684/ENSG00000102221/ENSG00000114982/ENSG00000120071/ENSG00000139620/ENSG00000196363	6
GO:0043982	GO:0043982	histone H4-K8 acetylation	6/797	18/21,081	3.60089e-05	0.00121221	0.0011007	ENSG00000077684/ENSG00000102221/ENSG00000114982/ENSG00000120071/ENSG00000139620/ENSG00000196363	6
GO:0001672	GO:0001672	regulation of chromatin assembly or disassembly	7/797	26/21,081	3.76807e-05	0.00125865	0.00114287	ENSG00000110583/ENSG00000130726/ENSG00000133422/ENSG00000143379/ENSG00000146872/ENSG00000171681/ENSG00000197724	7
GO:0051052	GO:0051052	regulation of DNA metabolic process	32/797	393/21,081	4.26588e-05	0.00141398	0.00128391	ENSG00000004487/ENSG00000049167/ENSG00000070366/ENSG00000079246/ENSG00000082068/ENSG00000087206/ENSG00000089022/ENSG00000092199/ENSG00000096717/ENSG00000119596/ENSG00000120868/ENSG00000130726/ENSG00000132436/ENSG00000135486/ENSG00000135829/ENSG00000139842/ENSG00000141499/ENSG00000141570/ENSG00000142208/ENSG00000143748/ENSG00000146731/ENSG00000153187/ENSG00000157212/ENSG00000163104/ENSG00000166226…	32
GO:0070828	GO:0070828	heterochromatin organization	12/797	80/21,081	4.45809e-05	0.00146641	0.00133152	ENSG00000096717/ENSG00000110583/ENSG00000119772/ENSG00000127483/ENSG00000130726/ENSG00000133422/ENSG00000143379/ENSG00000163041/ENSG00000171681/ENSG00000178409/ENSG00000196591/ENSG00000197724	12
GO:0072175	GO:0072175	epithelial tube formation	17/797	148/21,081	4.59048e-05	0.00149852	0.00136067	ENSG00000048342/ENSG00000089094/ENSG00000097007/ENSG00000100644/ENSG00000101052/ENSG00000107882/ENSG00000117713/ENSG00000120868/ENSG00000142867/ENSG00000161202/ENSG00000162738/ENSG00000164305/ENSG00000181555/ENSG00000184634/ENSG00000196576/ENSG00000204138/ENSG00000204256	17
GO:0033523	GO:0033523	histone H2B ubiquitination	5/797	12/21,081	4.84003e-05	0.0015681	0.00142385	ENSG00000082068/ENSG00000103549/ENSG00000155827/ENSG00000166477/ENSG00000198730	5
GO:0045727	GO:0045727	positive regulation of translation	18/797	164/21,081	5.09332e-05	0.00162622	0.00147663	ENSG00000066044/ENSG00000070756/ENSG00000100227/ENSG00000100353/ENSG00000102317/ENSG00000104408/ENSG00000104824/ENSG00000115687/ENSG00000121774/ENSG00000122406/ENSG00000130741/ENSG00000135829/ENSG00000139546/ENSG00000141543/ENSG00000144231/ENSG00000172239/ENSG00000196576/ENSG00000198492	18
GO:0031445	GO:0031445	regulation of heterochromatin assembly	6/797	19/21,081	5.0949e-05	0.00162622	0.00147663	ENSG00000110583/ENSG00000130726/ENSG00000133422/ENSG00000143379/ENSG00000171681/ENSG00000197724	6
GO:0000075	GO:0000075	cell cycle checkpoint	24/797	260/21,081	5.52249e-05	0.00174974	0.00158878	ENSG00000008405/ENSG00000010244/ENSG00000077097/ENSG00000087206/ENSG00000096401/ENSG00000106144/ENSG00000111596/ENSG00000113300/ENSG00000118655/ENSG00000126226/ENSG00000136861/ENSG00000139842/ENSG00000142453/ENSG00000143493/ENSG00000144580/ENSG00000154473/ENSG00000155508/ENSG00000159147/ENSG00000171792/ENSG00000174442/ENSG00000182973/ENSG00000198176/ENSG00000204120/ENSG00000204569	24
GO:0000289	GO:0000289	nuclear-transcribed mRNA poly(A) tail shortening	9/797	47/21,081	5.6505e-05	0.00177723	0.00161375	ENSG00000070756/ENSG00000111596/ENSG00000112941/ENSG00000113300/ENSG00000134744/ENSG00000144580/ENSG00000152520/ENSG00000155508/ENSG00000182973	9
GO:0048524	GO:0048524	positive regulation of viral process	15/797	122/21,081	5.78164e-05	0.0018053	0.00163923	ENSG00000047315/ENSG00000070756/ENSG00000077097/ENSG00000096063/ENSG00000099956/ENSG00000100603/ENSG00000101158/ENSG00000124214/ENSG00000127616/ENSG00000129315/ENSG00000135829/ENSG00000139546/ENSG00000144231/ENSG00000160208/ENSG00000196653	15
GO:0006369	GO:0006369	termination of RNA polymerase II transcription	8/797	37/21,081	5.87062e-05	0.00181989	0.00165249	ENSG00000090060/ENSG00000101811/ENSG00000114503/ENSG00000136709/ENSG00000136937/ENSG00000142528/ENSG00000149532/ENSG00000156304	8
GO:0010212	GO:0010212	response to ionizing radiation	17/797	151/21,081	5.9269e-05	0.00182422	0.00165641	ENSG00000004487/ENSG00000049167/ENSG00000065427/ENSG00000079246/ENSG00000087206/ENSG00000096717/ENSG00000119772/ENSG00000128908/ENSG00000132436/ENSG00000143207/ENSG00000143493/ENSG00000146872/ENSG00000157212/ENSG00000164305/ENSG00000171792/ENSG00000182979/ENSG00000186104	17
GO:0016331	GO:0016331	morphogenesis of embryonic epithelium	18/797	166/21,081	5.97644e-05	0.00182642	0.00165841	ENSG00000048342/ENSG00000089094/ENSG00000097007/ENSG00000100644/ENSG00000101052/ENSG00000107882/ENSG00000115109/ENSG00000117713/ENSG00000120868/ENSG00000142867/ENSG00000161202/ENSG00000162738/ENSG00000164305/ENSG00000181555/ENSG00000184634/ENSG00000196576/ENSG00000204138/ENSG00000204256	18
GO:0034250	GO:0034250	positive regulation of cellular amide metabolic process	20/797	197/21,081	6.09653e-05	0.00185	0.00167982	ENSG00000066044/ENSG00000070756/ENSG00000100227/ENSG00000100353/ENSG00000102317/ENSG00000104408/ENSG00000104824/ENSG00000115687/ENSG00000121774/ENSG00000122406/ENSG00000130741/ENSG00000135829/ENSG00000139546/ENSG00000141543/ENSG00000144231/ENSG00000164305/ENSG00000172239/ENSG00000196576/ENSG00000198492/ENSG00000204628	20
GO:1903320	GO:1903320	regulation of protein modification by small protein conjugation or removal	24/797	264/21,081	7.03038e-05	0.00209398	0.00190136	ENSG00000004487/ENSG00000008405/ENSG00000010072/ENSG00000063244/ENSG00000075856/ENSG00000082068/ENSG00000097007/ENSG00000102921/ENSG00000103275/ENSG00000103549/ENSG00000110330/ENSG00000114742/ENSG00000116679/ENSG00000122406/ENSG00000136536/ENSG00000142208/ENSG00000142867/ENSG00000155827/ENSG00000157212/ENSG00000173960/ENSG00000182979/ENSG00000184675/ENSG00000197579/ENSG00000198730	24
GO:0048511	GO:0048511	rhythmic process	27/797	315/21,081	7.0329e-05	0.00209398	0.00190136	ENSG00000005339/ENSG00000008405/ENSG00000054118/ENSG00000096717/ENSG00000101126/ENSG00000101266/ENSG00000104824/ENSG00000106144/ENSG00000106462/ENSG00000116560/ENSG00000117139/ENSG00000118260/ENSG00000122565/ENSG00000125944/ENSG00000135829/ENSG00000139842/ENSG00000147140/ENSG00000153187/ENSG00000164305/ENSG00000166224/ENSG00000169375/ENSG00000173933/ENSG00000178035/ENSG00000182979/ENSG00000196591…	27
GO:0006346	GO:0006346	DNA methylation-dependent heterochromatin assembly	6/797	20/21,081	7.04634e-05	0.00209398	0.00190136	ENSG00000096717/ENSG00000119772/ENSG00000130726/ENSG00000133422/ENSG00000143379/ENSG00000171681	6
GO:0033182	GO:0033182	regulation of histone ubiquitination	5/797	13/21,081	7.62031e-05	0.00224169	0.00203548	ENSG00000004487/ENSG00000082068/ENSG00000103549/ENSG00000155827/ENSG00000198730	5
GO:0044728	GO:0044728	DNA methylation or demethylation	14/797	111/21,081	7.64743e-05	0.00224169	0.00203548	ENSG00000100601/ENSG00000100823/ENSG00000102974/ENSG00000106462/ENSG00000119772/ENSG00000130726/ENSG00000139372/ENSG00000149480/ENSG00000170836/ENSG00000171681/ENSG00000178409/ENSG00000181090/ENSG00000187605/ENSG00000204371	14
GO:0050434	GO:0050434	positive regulation of viral transcription	9/797	49/21,081	7.96282e-05	0.00230583	0.00209372	ENSG00000047315/ENSG00000099956/ENSG00000100603/ENSG00000101158/ENSG00000127616/ENSG00000129315/ENSG00000135829/ENSG00000144231/ENSG00000160208	9
GO:0031396	GO:0031396	regulation of protein ubiquitination	22/797	233/21,081	7.97327e-05	0.00230583	0.00209372	ENSG00000004487/ENSG00000008405/ENSG00000010072/ENSG00000063244/ENSG00000082068/ENSG00000097007/ENSG00000102921/ENSG00000103549/ENSG00000110330/ENSG00000114742/ENSG00000116679/ENSG00000122406/ENSG00000136536/ENSG00000142208/ENSG00000142867/ENSG00000155827/ENSG00000157212/ENSG00000173960/ENSG00000182979/ENSG00000184675/ENSG00000197579/ENSG00000198730	22
GO:0070076	GO:0070076	histone lysine demethylation	7/797	29/21,081	8.09807e-05	0.0023263	0.00211232	ENSG00000004487/ENSG00000008083/ENSG00000066135/ENSG00000089094/ENSG00000117139/ENSG00000120733/ENSG00000197724	7
GO:0010847	GO:0010847	regulation of chromatin assembly	6/797	21/21,081	9.55054e-05	0.00271869	0.00246861	ENSG00000110583/ENSG00000130726/ENSG00000133422/ENSG00000143379/ENSG00000171681/ENSG00000197724	6
GO:1903322	GO:1903322	positive regulation of protein modification by small protein conjugation or removal	16/797	142/21,081	9.59019e-05	0.00271869	0.00246861	ENSG00000004487/ENSG00000008405/ENSG00000010072/ENSG00000075856/ENSG00000103275/ENSG00000103549/ENSG00000110330/ENSG00000114742/ENSG00000136536/ENSG00000142867/ENSG00000155827/ENSG00000157212/ENSG00000182979/ENSG00000184675/ENSG00000197579/ENSG00000198730	16
GO:0016577	GO:0016577	histone demethylation	7/797	30/21,081	0.000102203	0.00287838	0.00261361	ENSG00000004487/ENSG00000008083/ENSG00000066135/ENSG00000089094/ENSG00000117139/ENSG00000120733/ENSG00000197724	7
GO:0034728	GO:0034728	nucleosome organization	20/797	205/21,081	0.000106079	0.00296815	0.00269512	ENSG00000066117/ENSG00000073584/ENSG00000075856/ENSG00000099284/ENSG00000099956/ENSG00000102974/ENSG00000113648/ENSG00000117713/ENSG00000119335/ENSG00000127483/ENSG00000127616/ENSG00000128908/ENSG00000160294/ENSG00000162521/ENSG00000163041/ENSG00000175792/ENSG00000181555/ENSG00000189079/ENSG00000204256/ENSG00000205531	20
GO:2000756	GO:2000756	regulation of peptidyl-lysine acetylation	10/797	63/21,081	0.00011728	0.00326038	0.00296047	ENSG00000096717/ENSG00000099956/ENSG00000102974/ENSG00000119335/ENSG00000141646/ENSG00000157212/ENSG00000163166/ENSG00000168137/ENSG00000169375/ENSG00000196591	10
GO:0021915	GO:0021915	neural tube development	18/797	175/21,081	0.000118529	0.00327399	0.00297283	ENSG00000048342/ENSG00000089094/ENSG00000097007/ENSG00000100644/ENSG00000101052/ENSG00000107882/ENSG00000117713/ENSG00000120868/ENSG00000142867/ENSG00000161202/ENSG00000162738/ENSG00000164305/ENSG00000181555/ENSG00000184634/ENSG00000187535/ENSG00000196576/ENSG00000204138/ENSG00000204256	18
GO:0046822	GO:0046822	regulation of nucleocytoplasmic transport	14/797	116/21,081	0.000123772	0.00339703	0.00308455	ENSG00000068001/ENSG00000086589/ENSG00000107882/ENSG00000114503/ENSG00000121774/ENSG00000124571/ENSG00000126883/ENSG00000130726/ENSG00000135829/ENSG00000137770/ENSG00000163166/ENSG00000173933/ENSG00000181555/ENSG00000213024	14
GO:1901983	GO:1901983	regulation of protein acetylation	11/797	77/21,081	0.000144374	0.00393738	0.0035752	ENSG00000096717/ENSG00000099956/ENSG00000102974/ENSG00000119335/ENSG00000141646/ENSG00000157212/ENSG00000163166/ENSG00000168137/ENSG00000169375/ENSG00000170264/ENSG00000196591	11
GO:0030330	GO:0030330	DNA damage response, signal transduction by p53 class mediator	14/797	118/21,081	0.000148818	0.00403306	0.00366207	ENSG00000004487/ENSG00000096717/ENSG00000103194/ENSG00000106144/ENSG00000111596/ENSG00000113300/ENSG00000136536/ENSG00000142453/ENSG00000144580/ENSG00000155508/ENSG00000157212/ENSG00000170836/ENSG00000182973/ENSG00000198176	14
GO:0006482	GO:0006482	protein demethylation	7/797	32/21,081	0.000158207	0.00423424	0.00384475	ENSG00000004487/ENSG00000008083/ENSG00000066135/ENSG00000089094/ENSG00000117139/ENSG00000120733/ENSG00000197724	7
GO:0008214	GO:0008214	protein dealkylation	7/797	32/21,081	0.000158207	0.00423424	0.00384475	ENSG00000004487/ENSG00000008083/ENSG00000066135/ENSG00000089094/ENSG00000117139/ENSG00000120733/ENSG00000197724	7
GO:0048025	GO:0048025	negative regulation of mRNA splicing, via spliceosome	6/797	23/21,081	0.000166538	0.00438595	0.0039825	ENSG00000063244/ENSG00000104824/ENSG00000116350/ENSG00000147274/ENSG00000165119/ENSG00000188529	6
GO:0051571	GO:0051571	positive regulation of histone H3-K4 methylation	6/797	23/21,081	0.000166538	0.00438595	0.0039825	ENSG00000100603/ENSG00000118513/ENSG00000141646/ENSG00000157212/ENSG00000196363/ENSG00000198730	6
GO:1901836	GO:1901836	regulation of transcription of nucleolar large rRNA by RNA polymerase I	5/797	15/21,081	0.000166929	0.00438595	0.0039825	ENSG00000099284/ENSG00000099956/ENSG00000113648/ENSG00000127616/ENSG00000130935	5
GO:0017148	GO:0017148	negative regulation of translation	22/797	246/21,081	0.000175674	0.00458775	0.00416574	ENSG00000065978/ENSG00000073792/ENSG00000104408/ENSG00000111596/ENSG00000125944/ENSG00000129351/ENSG00000132478/ENSG00000135316/ENSG00000135387/ENSG00000136381/ENSG00000141543/ENSG00000144580/ENSG00000145388/ENSG00000148730/ENSG00000149187/ENSG00000155508/ENSG00000173933/ENSG00000181588/ENSG00000182973/ENSG00000198492/ENSG00000204120/ENSG00000204628	22
GO:0034502	GO:0034502	protein localization to chromosome	12/797	92/21,081	0.00017757	0.00460932	0.00418533	ENSG00000079246/ENSG00000099284/ENSG00000102974/ENSG00000106462/ENSG00000113648/ENSG00000141499/ENSG00000142453/ENSG00000146731/ENSG00000154473/ENSG00000166226/ENSG00000181555/ENSG00000198824	12
GO:0031497	GO:0031497	chromatin assembly	20/797	214/21,081	0.000190106	0.00490518	0.00445397	ENSG00000075856/ENSG00000096717/ENSG00000099284/ENSG00000102974/ENSG00000110583/ENSG00000113648/ENSG00000119335/ENSG00000119772/ENSG00000127483/ENSG00000130726/ENSG00000133422/ENSG00000143379/ENSG00000162521/ENSG00000163041/ENSG00000171681/ENSG00000175792/ENSG00000178409/ENSG00000197724/ENSG00000204256/ENSG00000205531	20
GO:0035148	GO:0035148	tube formation	17/797	166/21,081	0.000191252	0.00490539	0.00445416	ENSG00000048342/ENSG00000089094/ENSG00000097007/ENSG00000100644/ENSG00000101052/ENSG00000107882/ENSG00000117713/ENSG00000120868/ENSG00000142867/ENSG00000161202/ENSG00000162738/ENSG00000164305/ENSG00000181555/ENSG00000184634/ENSG00000196576/ENSG00000204138/ENSG00000204256	17
GO:0090501	GO:0090501	RNA phosphodiester bond hydrolysis	19/797	198/21,081	0.000193988	0.00494613	0.00449115	ENSG00000070366/ENSG00000088930/ENSG00000100823/ENSG00000100890/ENSG00000101811/ENSG00000104356/ENSG00000111596/ENSG00000113300/ENSG00000113360/ENSG00000114503/ENSG00000117751/ENSG00000136937/ENSG00000138231/ENSG00000143319/ENSG00000149532/ENSG00000152520/ENSG00000155508/ENSG00000179151/ENSG00000205978	19
GO:0010948	GO:0010948	negative regulation of cell cycle process	32/797	427/21,081	0.000200126	0.00507261	0.004606	ENSG00000010244/ENSG00000077684/ENSG00000087206/ENSG00000090612/ENSG00000106144/ENSG00000106462/ENSG00000108671/ENSG00000111596/ENSG00000111752/ENSG00000113300/ENSG00000113648/ENSG00000120616/ENSG00000120868/ENSG00000121481/ENSG00000122565/ENSG00000126226/ENSG00000136861/ENSG00000142453/ENSG00000144580/ENSG00000154473/ENSG00000155508/ENSG00000159147/ENSG00000162521/ENSG00000178691/ENSG00000181090…	32
GO:0016578	GO:0016578	histone deubiquitination	6/797	24/21,081	0.00021499	0.00538601	0.00489057	ENSG00000075856/ENSG00000087206/ENSG00000124422/ENSG00000140455/ENSG00000164663/ENSG00000171456	6
GO:0051570	GO:0051570	regulation of histone H3-K9 methylation	6/797	24/21,081	0.00021499	0.00538601	0.00489057	ENSG00000004487/ENSG00000008083/ENSG00000096717/ENSG00000099956/ENSG00000118513/ENSG00000171606	6
GO:0000819	GO:0000819	sister chromatid segregation	19/797	200/21,081	0.000220875	0.00550144	0.00499538	ENSG00000010244/ENSG00000077097/ENSG00000100918/ENSG00000102974/ENSG00000108055/ENSG00000112941/ENSG00000113648/ENSG00000116273/ENSG00000116560/ENSG00000118007/ENSG00000126226/ENSG00000128908/ENSG00000136861/ENSG00000143442/ENSG00000153187/ENSG00000154473/ENSG00000197771/ENSG00000198824/ENSG00000213024	19
GO:0016579	GO:0016579	protein deubiquitination	26/797	320/21,081	0.000224164	0.00555128	0.00504064	ENSG00000058056/ENSG00000075624/ENSG00000075856/ENSG00000087206/ENSG00000100644/ENSG00000100811/ENSG00000103194/ENSG00000106346/ENSG00000108671/ENSG00000108854/ENSG00000110330/ENSG00000111707/ENSG00000114742/ENSG00000121644/ENSG00000124422/ENSG00000128908/ENSG00000140455/ENSG00000141568/ENSG00000141646/ENSG00000162402/ENSG00000164663/ENSG00000168883/ENSG00000171456/ENSG00000175387/ENSG00000175390…	26
GO:0016575	GO:0016575	histone deacetylation	11/797	81/21,081	0.000228478	0.00562579	0.00510829	ENSG00000089902/ENSG00000094631/ENSG00000096717/ENSG00000111707/ENSG00000116560/ENSG00000149480/ENSG00000163104/ENSG00000169375/ENSG00000182979/ENSG00000196591/ENSG00000239306	11
GO:0060968	GO:0060968	regulation of gene silencing	16/797	153/21,081	0.000229985	0.0056307	0.00511276	ENSG00000047315/ENSG00000066044/ENSG00000101146/ENSG00000108559/ENSG00000119778/ENSG00000124571/ENSG00000126883/ENSG00000134323/ENSG00000135482/ENSG00000135829/ENSG00000139546/ENSG00000144231/ENSG00000163002/ENSG00000163041/ENSG00000169375/ENSG00000213024	16
GO:0110154	GO:0110154	RNA decapping	5/797	16/21,081	0.000235271	0.00569541	0.00517151	ENSG00000151065/ENSG00000152520/ENSG00000166889/ENSG00000179151/ENSG00000272886	5
GO:0110156	GO:0110156	methylguanosine-cap decapping	5/797	16/21,081	0.000235271	0.00569541	0.00517151	ENSG00000151065/ENSG00000152520/ENSG00000166889/ENSG00000179151/ENSG00000272886	5
GO:1905268	GO:1905268	negative regulation of chromatin organization	10/797	69/21,081	0.000254494	0.00612635	0.00556281	ENSG00000004487/ENSG00000008083/ENSG00000096717/ENSG00000099956/ENSG00000113648/ENSG00000119335/ENSG00000119778/ENSG00000169375/ENSG00000196363/ENSG00000197724	10
GO:0035065	GO:0035065	regulation of histone acetylation	9/797	57/21,081	0.000266288	0.00637464	0.00578826	ENSG00000096717/ENSG00000099956/ENSG00000102974/ENSG00000119335/ENSG00000141646/ENSG00000157212/ENSG00000163166/ENSG00000168137/ENSG00000169375	9
GO:0031061	GO:0031061	negative regulation of histone methylation	6/797	25/21,081	0.000273895	0.00648468	0.00588818	ENSG00000004487/ENSG00000008083/ENSG00000096717/ENSG00000099956/ENSG00000113648/ENSG00000196363	6
GO:1900363	GO:1900363	regulation of mRNA polyadenylation	6/797	25/21,081	0.000273895	0.00648468	0.00588818	ENSG00000103549/ENSG00000129315/ENSG00000149532/ENSG00000155827/ENSG00000164944/ENSG00000198730	6
GO:0042254	GO:0042254	ribosome biogenesis	27/797	343/21,081	0.000284813	0.00670633	0.00608944	ENSG00000065183/ENSG00000079246/ENSG00000088930/ENSG00000089009/ENSG00000089157/ENSG00000108559/ENSG00000108651/ENSG00000113360/ENSG00000115816/ENSG00000122406/ENSG00000124784/ENSG00000130935/ENSG00000131653/ENSG00000139842/ENSG00000140598/ENSG00000141543/ENSG00000143319/ENSG00000143748/ENSG00000148843/ENSG00000160208/ENSG00000164934/ENSG00000168028/ENSG00000171490/ENSG00000179409/ENSG00000188846…	27
GO:0140056	GO:0140056	organelle localization by membrane tethering	18/797	188/21,081	0.000290939	0.00680603	0.00617997	ENSG00000048342/ENSG00000101004/ENSG00000101367/ENSG00000106477/ENSG00000111450/ENSG00000121289/ENSG00000126001/ENSG00000135315/ENSG00000136861/ENSG00000137814/ENSG00000148019/ENSG00000151466/ENSG00000151849/ENSG00000166037/ENSG00000174799/ENSG00000175029/ENSG00000196230/ENSG00000214367	18
GO:0000245	GO:0000245	spliceosomal complex assembly	12/797	97/21,081	0.000293785	0.00680603	0.00617997	ENSG00000083896/ENSG00000096063/ENSG00000101343/ENSG00000115524/ENSG00000136937/ENSG00000144028/ENSG00000147274/ENSG00000149187/ENSG00000168066/ENSG00000168883/ENSG00000174243/ENSG00000188529	12
GO:0006353	GO:0006353	DNA-templated transcription, termination	12/797	97/21,081	0.000293785	0.00680603	0.00617997	ENSG00000088930/ENSG00000090060/ENSG00000101811/ENSG00000112592/ENSG00000114503/ENSG00000135829/ENSG00000136709/ENSG00000136937/ENSG00000142528/ENSG00000143498/ENSG00000149532/ENSG00000156304	12
GO:0045292	GO:0045292	mRNA cis splicing, via spliceosome	9/797	58/21,081	0.000304772	0.00702279	0.00637679	ENSG00000086589/ENSG00000112081/ENSG00000114503/ENSG00000116350/ENSG00000136937/ENSG00000144028/ENSG00000173933/ENSG00000174243/ENSG00000188529	9
GO:0001732	GO:0001732	formation of cytoplasmic translation initiation complex	5/797	17/21,081	0.000322968	0.00732458	0.00665082	ENSG00000100129/ENSG00000100353/ENSG00000104408/ENSG00000147677/ENSG00000175390	5
GO:0016246	GO:0016246	RNA interference	5/797	17/21,081	0.000322968	0.00732458	0.00665082	ENSG00000113360/ENSG00000124571/ENSG00000135829/ENSG00000139546/ENSG00000149187	5
GO:0046831	GO:0046831	regulation of RNA export from nucleus	5/797	17/21,081	0.000322968	0.00732458	0.00665082	ENSG00000114503/ENSG00000121774/ENSG00000135829/ENSG00000163166/ENSG00000181555	5
GO:0010390	GO:0010390	histone monoubiquitination	7/797	36/21,081	0.000344033	0.00776147	0.00704752	ENSG00000089094/ENSG00000103549/ENSG00000121481/ENSG00000155827/ENSG00000166477/ENSG00000198730/ENSG00000277258	7
GO:1905216	GO:1905216	positive regulation of RNA binding	4/797	10/21,081	0.000354778	0.00796218	0.00722977	ENSG00000100353/ENSG00000104408/ENSG00000104824/ENSG00000136937	4
GO:0031507	GO:0031507	heterochromatin assembly	10/797	72/21,081	0.0003625	0.00809333	0.00734886	ENSG00000096717/ENSG00000110583/ENSG00000119772/ENSG00000130726/ENSG00000133422/ENSG00000143379/ENSG00000163041/ENSG00000171681/ENSG00000178409/ENSG00000197724	10
GO:0009895	GO:0009895	negative regulation of catabolic process	28/797	368/21,081	0.000384434	0.0085388	0.00775335	ENSG00000054118/ENSG00000065978/ENSG00000066044/ENSG00000066135/ENSG00000070756/ENSG00000070770/ENSG00000092199/ENSG00000101266/ENSG00000102921/ENSG00000107882/ENSG00000110321/ENSG00000112941/ENSG00000122406/ENSG00000135316/ENSG00000135829/ENSG00000136536/ENSG00000141568/ENSG00000142208/ENSG00000146872/ENSG00000153187/ENSG00000172239/ENSG00000172936/ENSG00000177733/ENSG00000178252/ENSG00000189091…	28
GO:0006305	GO:0006305	DNA alkylation	11/797	86/21,081	0.000388661	0.00854459	0.0077586	ENSG00000102974/ENSG00000106462/ENSG00000119772/ENSG00000130726/ENSG00000149480/ENSG00000170836/ENSG00000171681/ENSG00000178409/ENSG00000181090/ENSG00000187605/ENSG00000204371	11
GO:0006306	GO:0006306	DNA methylation	11/797	86/21,081	0.000388661	0.00854459	0.0077586	ENSG00000102974/ENSG00000106462/ENSG00000119772/ENSG00000130726/ENSG00000149480/ENSG00000170836/ENSG00000171681/ENSG00000178409/ENSG00000181090/ENSG00000187605/ENSG00000204371	11
GO:0007062	GO:0007062	sister chromatid cohesion	9/797	60/21,081	0.000395585	0.00865266	0.00785674	ENSG00000100918/ENSG00000102974/ENSG00000108055/ENSG00000112941/ENSG00000113648/ENSG00000116560/ENSG00000118007/ENSG00000143442/ENSG00000197771	9
GO:0050685	GO:0050685	positive regulation of mRNA processing	7/797	37/21,081	0.00041061	0.00893595	0.00811396	ENSG00000054118/ENSG00000100603/ENSG00000102317/ENSG00000114503/ENSG00000136937/ENSG00000147274/ENSG00000166477	7
GO:0033119	GO:0033119	negative regulation of RNA splicing	6/797	27/21,081	0.000429199	0.0092898	0.00843526	ENSG00000063244/ENSG00000104824/ENSG00000116350/ENSG00000147274/ENSG00000165119/ENSG00000188529	6
GO:0042790	GO:0042790	nucleolar large rRNA transcription by RNA polymerase I	5/797	18/21,081	0.000433337	0.0092898	0.00843526	ENSG00000099284/ENSG00000099956/ENSG00000113648/ENSG00000127616/ENSG00000130935	5
GO:0048385	GO:0048385	regulation of retinoic acid receptor signaling pathway	5/797	18/21,081	0.000433337	0.0092898	0.00843526	ENSG00000100603/ENSG00000106462/ENSG00000171456/ENSG00000175029/ENSG00000221926	5

## Sheet: Liver (rho > 0.8)
GO analysis of stage positive (rho > 0.8) genes in liver
	ID	Description	GeneRatio	BgRatio	P value	P.adjust	qvalue	GeneID	Count
GO:0006631	GO:0006631	fatty acid metabolic process	57/347	433/21,081	1.0096e-34	3.22465e-31	2.83962e-31	ENSG00000004799/ENSG00000005421/ENSG00000060971/ENSG00000062282/ENSG00000066813/ENSG00000072210/ENSG00000074416/ENSG00000076555/ENSG00000083807/ENSG00000100197/ENSG00000100889/ENSG00000101323/ENSG00000106853/ENSG00000108242/ENSG00000110245/ENSG00000113790/ENSG00000115361/ENSG00000116171/ENSG00000116882/ENSG00000117480/ENSG00000119927/ENSG00000121310/ENSG00000122971/ENSG00000127884/ENSG00000128928…	57
GO:0044282	GO:0044282	small molecule catabolic process	56/347	483/21,081	3.62261e-31	5.78531e-28	5.09453e-28	ENSG00000005421/ENSG00000060971/ENSG00000072210/ENSG00000076555/ENSG00000100024/ENSG00000100889/ENSG00000101323/ENSG00000108381/ENSG00000110887/ENSG00000111275/ENSG00000112294/ENSG00000113790/ENSG00000115361/ENSG00000116171/ENSG00000116882/ENSG00000117305/ENSG00000117480/ENSG00000118514/ENSG00000121310/ENSG00000122971/ENSG00000127884/ENSG00000128928/ENSG00000130766/ENSG00000131373/ENSG00000132541…	56
GO:0016054	GO:0016054	organic acid catabolic process	45/347	307/21,081	1.64654e-29	1.31476e-26	1.15778e-26	ENSG00000005421/ENSG00000060971/ENSG00000072210/ENSG00000076555/ENSG00000100889/ENSG00000101323/ENSG00000108381/ENSG00000110887/ENSG00000112294/ENSG00000113790/ENSG00000115361/ENSG00000116171/ENSG00000116882/ENSG00000117305/ENSG00000117480/ENSG00000118514/ENSG00000121310/ENSG00000122971/ENSG00000127884/ENSG00000128928/ENSG00000130766/ENSG00000131373/ENSG00000132541/ENSG00000140526/ENSG00000143994…	45
GO:0046395	GO:0046395	carboxylic acid catabolic process	45/347	307/21,081	1.64654e-29	1.31476e-26	1.15778e-26	ENSG00000005421/ENSG00000060971/ENSG00000072210/ENSG00000076555/ENSG00000100889/ENSG00000101323/ENSG00000108381/ENSG00000110887/ENSG00000112294/ENSG00000113790/ENSG00000115361/ENSG00000116171/ENSG00000116882/ENSG00000117305/ENSG00000117480/ENSG00000118514/ENSG00000121310/ENSG00000122971/ENSG00000127884/ENSG00000128928/ENSG00000130766/ENSG00000131373/ENSG00000132541/ENSG00000140526/ENSG00000143994…	45
GO:0072329	GO:0072329	monocarboxylic acid catabolic process	31/347	149/21,081	2.30327e-25	1.47133e-22	1.29565e-22	ENSG00000060971/ENSG00000072210/ENSG00000076555/ENSG00000100889/ENSG00000101323/ENSG00000112294/ENSG00000113790/ENSG00000115361/ENSG00000116171/ENSG00000116882/ENSG00000117480/ENSG00000121310/ENSG00000122971/ENSG00000127884/ENSG00000128928/ENSG00000130766/ENSG00000131373/ENSG00000140526/ENSG00000143994/ENSG00000161533/ENSG00000164120/ENSG00000165475/ENSG00000166816/ENSG00000167315/ENSG00000169738…	31
GO:0009062	GO:0009062	fatty acid catabolic process	26/347	125/21,081	1.90314e-21	1.01311e-18	8.9214e-19	ENSG00000060971/ENSG00000072210/ENSG00000076555/ENSG00000100889/ENSG00000101323/ENSG00000113790/ENSG00000115361/ENSG00000116171/ENSG00000116882/ENSG00000117480/ENSG00000121310/ENSG00000122971/ENSG00000127884/ENSG00000128928/ENSG00000130766/ENSG00000131373/ENSG00000140526/ENSG00000143994/ENSG00000161533/ENSG00000164120/ENSG00000167315/ENSG00000171903/ENSG00000186115/ENSG00000186204/ENSG00000186529…	26
GO:0046394	GO:0046394	carboxylic acid biosynthetic process	40/347	395/21,081	3.1444e-20	1.37632e-17	1.21199e-17	ENSG00000004799/ENSG00000066813/ENSG00000074416/ENSG00000076555/ENSG00000083807/ENSG00000099377/ENSG00000100024/ENSG00000100197/ENSG00000108381/ENSG00000110245/ENSG00000115361/ENSG00000116171/ENSG00000118514/ENSG00000130208/ENSG00000130988/ENSG00000132840/ENSG00000135929/ENSG00000138109/ENSG00000138115/ENSG00000140526/ENSG00000143994/ENSG00000145692/ENSG00000158715/ENSG00000161653/ENSG00000162365…	40
GO:0016053	GO:0016053	organic acid biosynthetic process	40/347	396/21,081	3.44726e-20	1.37632e-17	1.21199e-17	ENSG00000004799/ENSG00000066813/ENSG00000074416/ENSG00000076555/ENSG00000083807/ENSG00000099377/ENSG00000100024/ENSG00000100197/ENSG00000108381/ENSG00000110245/ENSG00000115361/ENSG00000116171/ENSG00000118514/ENSG00000130208/ENSG00000130988/ENSG00000132840/ENSG00000135929/ENSG00000138109/ENSG00000138115/ENSG00000140526/ENSG00000143994/ENSG00000145692/ENSG00000158715/ENSG00000161653/ENSG00000162365…	40
GO:0016042	GO:0016042	lipid catabolic process	38/347	380/21,081	4.50853e-19	1.60003e-16	1.40898e-16	ENSG00000025423/ENSG00000060971/ENSG00000072210/ENSG00000074416/ENSG00000076555/ENSG00000100889/ENSG00000101323/ENSG00000110245/ENSG00000113790/ENSG00000115361/ENSG00000116171/ENSG00000116882/ENSG00000117480/ENSG00000121310/ENSG00000122971/ENSG00000127884/ENSG00000128928/ENSG00000130208/ENSG00000130766/ENSG00000131373/ENSG00000133321/ENSG00000135929/ENSG00000140526/ENSG00000143994/ENSG00000161533…	38
GO:0019395	GO:0019395	fatty acid oxidation	22/347	111/21,081	7.47598e-18	2.38783e-15	2.10272e-15	ENSG00000004799/ENSG00000060971/ENSG00000062282/ENSG00000072210/ENSG00000076555/ENSG00000101323/ENSG00000113790/ENSG00000115361/ENSG00000116171/ENSG00000116882/ENSG00000121310/ENSG00000122971/ENSG00000127884/ENSG00000128928/ENSG00000130766/ENSG00000131373/ENSG00000145476/ENSG00000161533/ENSG00000167315/ENSG00000196344/ENSG00000198099/ENSG00000242110	22
GO:0001676	GO:0001676	long-chain fatty acid metabolic process	23/347	126/21,081	9.14838e-18	2.65636e-15	2.33918e-15	ENSG00000060971/ENSG00000074416/ENSG00000083807/ENSG00000100197/ENSG00000108242/ENSG00000115361/ENSG00000116171/ENSG00000117480/ENSG00000131373/ENSG00000138109/ENSG00000138115/ENSG00000143819/ENSG00000151726/ENSG00000161533/ENSG00000162365/ENSG00000164120/ENSG00000171903/ENSG00000186115/ENSG00000186204/ENSG00000186529/ENSG00000197142/ENSG00000197408/ENSG00000255974	23
GO:0034440	GO:0034440	lipid oxidation	22/347	117/21,081	2.46035e-17	6.54864e-15	5.76672e-15	ENSG00000004799/ENSG00000060971/ENSG00000062282/ENSG00000072210/ENSG00000076555/ENSG00000101323/ENSG00000113790/ENSG00000115361/ENSG00000116171/ENSG00000116882/ENSG00000121310/ENSG00000122971/ENSG00000127884/ENSG00000128928/ENSG00000130766/ENSG00000131373/ENSG00000145476/ENSG00000161533/ENSG00000167315/ENSG00000196344/ENSG00000198099/ENSG00000242110	22
GO:0044242	GO:0044242	cellular lipid catabolic process	30/347	260/21,081	5.49528e-17	1.35015e-14	1.18894e-14	ENSG00000060971/ENSG00000072210/ENSG00000074416/ENSG00000076555/ENSG00000100889/ENSG00000101323/ENSG00000110245/ENSG00000113790/ENSG00000115361/ENSG00000116171/ENSG00000116882/ENSG00000117480/ENSG00000121310/ENSG00000122971/ENSG00000127884/ENSG00000128928/ENSG00000130208/ENSG00000130766/ENSG00000131373/ENSG00000140526/ENSG00000143994/ENSG00000161533/ENSG00000164120/ENSG00000167315/ENSG00000171903…	30
GO:1901568	GO:1901568	fatty acid derivative metabolic process	27/347	213/21,081	1.9344e-16	4.4132e-14	3.88625e-14	ENSG00000005421/ENSG00000062282/ENSG00000074416/ENSG00000083807/ENSG00000100197/ENSG00000106853/ENSG00000108242/ENSG00000117305/ENSG00000117480/ENSG00000138109/ENSG00000138115/ENSG00000143819/ENSG00000151726/ENSG00000161267/ENSG00000161533/ENSG00000162365/ENSG00000164120/ENSG00000171903/ENSG00000171954/ENSG00000172831/ENSG00000186115/ENSG00000186204/ENSG00000186529/ENSG00000197142/ENSG00000197408…	27
GO:0006805	GO:0006805	xenobiotic metabolic process	22/347	130/21,081	2.57522e-16	5.4835e-14	4.82876e-14	ENSG00000007933/ENSG00000008394/ENSG00000060971/ENSG00000066813/ENSG00000100197/ENSG00000108242/ENSG00000117791/ENSG00000138109/ENSG00000138115/ENSG00000143365/ENSG00000143819/ENSG00000144852/ENSG00000149124/ENSG00000151726/ENSG00000156006/ENSG00000164237/ENSG00000172828/ENSG00000172831/ENSG00000196620/ENSG00000197408/ENSG00000198848/ENSG00000255974	22
GO:0071466	GO:0071466	cellular response to xenobiotic stimulus	22/347	136/21,081	6.93949e-16	1.3853e-13	1.21989e-13	ENSG00000007933/ENSG00000008394/ENSG00000060971/ENSG00000066813/ENSG00000100197/ENSG00000108242/ENSG00000117791/ENSG00000138109/ENSG00000138115/ENSG00000143365/ENSG00000143819/ENSG00000144852/ENSG00000149124/ENSG00000151726/ENSG00000156006/ENSG00000164237/ENSG00000172828/ENSG00000172831/ENSG00000196620/ENSG00000197408/ENSG00000198848/ENSG00000255974	22
GO:0033559	GO:0033559	unsaturated fatty acid metabolic process	22/347	139/21,081	1.11735e-15	2.09931e-13	1.84865e-13	ENSG00000060971/ENSG00000074416/ENSG00000100197/ENSG00000106853/ENSG00000108242/ENSG00000116171/ENSG00000117480/ENSG00000138109/ENSG00000138115/ENSG00000143819/ENSG00000151726/ENSG00000161533/ENSG00000162365/ENSG00000164120/ENSG00000171903/ENSG00000172831/ENSG00000186115/ENSG00000186204/ENSG00000186529/ENSG00000197408/ENSG00000198610/ENSG00000255974	22
GO:0009410	GO:0009410	response to xenobiotic stimulus	22/347	143/21,081	2.0696e-15	3.67239e-13	3.2339e-13	ENSG00000007933/ENSG00000008394/ENSG00000060971/ENSG00000066813/ENSG00000100197/ENSG00000108242/ENSG00000117791/ENSG00000138109/ENSG00000138115/ENSG00000143365/ENSG00000143819/ENSG00000144852/ENSG00000149124/ENSG00000151726/ENSG00000156006/ENSG00000164237/ENSG00000172828/ENSG00000172831/ENSG00000196620/ENSG00000197408/ENSG00000198848/ENSG00000255974	22
GO:0008202	GO:0008202	steroid metabolic process	33/347	369/21,081	2.90817e-15	4.88878e-13	4.30506e-13	ENSG00000005421/ENSG00000025423/ENSG00000060971/ENSG00000062282/ENSG00000076555/ENSG00000083807/ENSG00000091831/ENSG00000099377/ENSG00000100003/ENSG00000100197/ENSG00000100342/ENSG00000115361/ENSG00000116171/ENSG00000119927/ENSG00000130208/ENSG00000135929/ENSG00000137714/ENSG00000138109/ENSG00000138115/ENSG00000139547/ENSG00000143365/ENSG00000144852/ENSG00000145476/ENSG00000163344/ENSG00000164690…	33
GO:0072330	GO:0072330	monocarboxylic acid biosynthetic process	28/347	267/21,081	7.3855e-15	1.17946e-12	1.03863e-12	ENSG00000004799/ENSG00000066813/ENSG00000074416/ENSG00000076555/ENSG00000083807/ENSG00000099377/ENSG00000100197/ENSG00000110245/ENSG00000115361/ENSG00000116171/ENSG00000118514/ENSG00000130208/ENSG00000130988/ENSG00000135929/ENSG00000138109/ENSG00000138115/ENSG00000140526/ENSG00000143994/ENSG00000158715/ENSG00000164120/ENSG00000171766/ENSG00000171903/ENSG00000172482/ENSG00000180432/ENSG00000183549…	28
GO:0006690	GO:0006690	icosanoid metabolic process	21/347	145/21,081	3.15179e-14	4.79372e-12	4.22135e-12	ENSG00000005421/ENSG00000074416/ENSG00000100197/ENSG00000106853/ENSG00000108242/ENSG00000117480/ENSG00000138109/ENSG00000138115/ENSG00000143819/ENSG00000161533/ENSG00000162365/ENSG00000164120/ENSG00000171903/ENSG00000171954/ENSG00000172831/ENSG00000186115/ENSG00000186204/ENSG00000186529/ENSG00000197408/ENSG00000198610/ENSG00000255974	21
GO:1901605	GO:1901605	alpha-amino acid metabolic process	25/347	222/21,081	4.17648e-14	6.06348e-12	5.33949e-12	ENSG00000009765/ENSG00000108381/ENSG00000110887/ENSG00000112294/ENSG00000117305/ENSG00000118514/ENSG00000128928/ENSG00000132541/ENSG00000132840/ENSG00000145692/ENSG00000147576/ENSG00000149124/ENSG00000151224/ENSG00000158104/ENSG00000159650/ENSG00000161653/ENSG00000162882/ENSG00000166840/ENSG00000167701/ENSG00000172482/ENSG00000175806/ENSG00000176974/ENSG00000179761/ENSG00000179918/ENSG00000182551	25
GO:0120254	GO:0120254	olefinic compound metabolic process	20/347	142/21,081	2.24124e-13	3.1124e-11	2.74078e-11	ENSG00000060971/ENSG00000074416/ENSG00000100197/ENSG00000108242/ENSG00000116171/ENSG00000117480/ENSG00000118514/ENSG00000138109/ENSG00000138115/ENSG00000143819/ENSG00000151726/ENSG00000161533/ENSG00000162365/ENSG00000171903/ENSG00000186115/ENSG00000186204/ENSG00000186529/ENSG00000197408/ENSG00000198610/ENSG00000255974	20
GO:0006066	GO:0006066	alcohol metabolic process	32/347	423/21,081	7.92114e-13	1.05417e-10	9.28303e-11	ENSG00000005421/ENSG00000062282/ENSG00000072210/ENSG00000076555/ENSG00000100003/ENSG00000100197/ENSG00000100342/ENSG00000100889/ENSG00000101323/ENSG00000111275/ENSG00000115361/ENSG00000116096/ENSG00000119927/ENSG00000130208/ENSG00000135929/ENSG00000137714/ENSG00000138109/ENSG00000138115/ENSG00000139547/ENSG00000149476/ENSG00000163344/ENSG00000164850/ENSG00000166391/ENSG00000167315/ENSG00000167588…	32
GO:0017144	GO:0017144	drug metabolic process	13/347	56/21,081	5.20209e-12	6.64619e-10	5.85263e-10	ENSG00000076258/ENSG00000100197/ENSG00000108242/ENSG00000137364/ENSG00000138109/ENSG00000138115/ENSG00000138356/ENSG00000144852/ENSG00000167397/ENSG00000186115/ENSG00000186204/ENSG00000197408/ENSG00000255974	13
GO:0019369	GO:0019369	arachidonic acid metabolic process	14/347	69/21,081	5.63703e-12	6.92488e-10	6.09804e-10	ENSG00000074416/ENSG00000100197/ENSG00000108242/ENSG00000117480/ENSG00000138109/ENSG00000138115/ENSG00000143819/ENSG00000162365/ENSG00000171903/ENSG00000186115/ENSG00000186204/ENSG00000186529/ENSG00000197408/ENSG00000255974	14
GO:0030258	GO:0030258	lipid modification	25/347	300/21,081	3.53935e-11	4.18692e-09	3.68699e-09	ENSG00000004799/ENSG00000060971/ENSG00000062282/ENSG00000072210/ENSG00000076555/ENSG00000101323/ENSG00000113790/ENSG00000115361/ENSG00000116171/ENSG00000116882/ENSG00000121310/ENSG00000122971/ENSG00000127884/ENSG00000128928/ENSG00000130208/ENSG00000130766/ENSG00000131373/ENSG00000138115/ENSG00000145476/ENSG00000161533/ENSG00000162365/ENSG00000167315/ENSG00000196344/ENSG00000198099/ENSG00000242110	25
GO:0006635	GO:0006635	fatty acid beta-oxidation	13/347	78/21,081	4.38245e-10	4.99913e-08	4.40222e-08	ENSG00000060971/ENSG00000076555/ENSG00000113790/ENSG00000115361/ENSG00000116171/ENSG00000121310/ENSG00000122971/ENSG00000127884/ENSG00000128928/ENSG00000130766/ENSG00000161533/ENSG00000167315/ENSG00000242110	13
GO:0006520	GO:0006520	cellular amino acid metabolic process	27/347	393/21,081	4.54549e-10	5.00631e-08	4.40855e-08	ENSG00000009765/ENSG00000100024/ENSG00000108381/ENSG00000110887/ENSG00000112294/ENSG00000117305/ENSG00000118514/ENSG00000128928/ENSG00000132541/ENSG00000132840/ENSG00000145692/ENSG00000147576/ENSG00000149124/ENSG00000151224/ENSG00000158104/ENSG00000159650/ENSG00000161653/ENSG00000162882/ENSG00000166840/ENSG00000167701/ENSG00000172482/ENSG00000175806/ENSG00000176974/ENSG00000179761/ENSG00000179918…	27
GO:1901606	GO:1901606	alpha-amino acid catabolic process	15/347	118/21,081	1.02004e-09	1.086e-07	9.56329e-08	ENSG00000108381/ENSG00000110887/ENSG00000117305/ENSG00000118514/ENSG00000128928/ENSG00000132541/ENSG00000147576/ENSG00000151224/ENSG00000158104/ENSG00000159650/ENSG00000162882/ENSG00000167701/ENSG00000172482/ENSG00000176974/ENSG00000179761	15
GO:0009063	GO:0009063	cellular amino acid catabolic process	16/347	138/21,081	1.11923e-09	1.15317e-07	1.01548e-07	ENSG00000108381/ENSG00000110887/ENSG00000112294/ENSG00000117305/ENSG00000118514/ENSG00000128928/ENSG00000132541/ENSG00000147576/ENSG00000151224/ENSG00000158104/ENSG00000159650/ENSG00000162882/ENSG00000167701/ENSG00000172482/ENSG00000176974/ENSG00000179761	16
GO:0042445	GO:0042445	hormone metabolic process	21/347	253/21,081	1.46607e-09	1.46332e-07	1.2886e-07	ENSG00000009765/ENSG00000025423/ENSG00000062282/ENSG00000091831/ENSG00000100197/ENSG00000101160/ENSG00000108242/ENSG00000112964/ENSG00000118514/ENSG00000137714/ENSG00000138109/ENSG00000138115/ENSG00000138792/ENSG00000139547/ENSG00000164690/ENSG00000196344/ENSG00000196616/ENSG00000198099/ENSG00000198610/ENSG00000198848/ENSG00000248144	21
GO:0007031	GO:0007031	peroxisome organization	13/347	88/21,081	2.05821e-09	1.9921e-07	1.75424e-07	ENSG00000060971/ENSG00000101323/ENSG00000110887/ENSG00000113790/ENSG00000116171/ENSG00000116882/ENSG00000117305/ENSG00000131373/ENSG00000161533/ENSG00000172482/ENSG00000176485/ENSG00000179761/ENSG00000242110	13
GO:0006625	GO:0006625	protein targeting to peroxisome	12/347	73/21,081	2.44586e-09	2.17002e-07	1.91092e-07	ENSG00000060971/ENSG00000101323/ENSG00000110887/ENSG00000113790/ENSG00000116171/ENSG00000116882/ENSG00000117305/ENSG00000131373/ENSG00000161533/ENSG00000172482/ENSG00000179761/ENSG00000242110	12
GO:0072662	GO:0072662	protein localization to peroxisome	12/347	73/21,081	2.44586e-09	2.17002e-07	1.91092e-07	ENSG00000060971/ENSG00000101323/ENSG00000110887/ENSG00000113790/ENSG00000116171/ENSG00000116882/ENSG00000117305/ENSG00000131373/ENSG00000161533/ENSG00000172482/ENSG00000179761/ENSG00000242110	12
GO:0072663	GO:0072663	establishment of protein localization to peroxisome	12/347	73/21,081	2.44586e-09	2.17002e-07	1.91092e-07	ENSG00000060971/ENSG00000101323/ENSG00000110887/ENSG00000113790/ENSG00000116171/ENSG00000116882/ENSG00000117305/ENSG00000131373/ENSG00000161533/ENSG00000172482/ENSG00000179761/ENSG00000242110	12
GO:0006720	GO:0006720	isoprenoid metabolic process	17/347	169/21,081	3.07049e-09	2.65058e-07	2.3341e-07	ENSG00000062282/ENSG00000072210/ENSG00000100197/ENSG00000108242/ENSG00000110245/ENSG00000115884/ENSG00000118514/ENSG00000138109/ENSG00000138115/ENSG00000139547/ENSG00000145476/ENSG00000163344/ENSG00000196344/ENSG00000196616/ENSG00000198099/ENSG00000198610/ENSG00000248144	17
GO:0006721	GO:0006721	terpenoid metabolic process	16/347	149/21,081	3.47413e-09	2.9201e-07	2.57144e-07	ENSG00000062282/ENSG00000072210/ENSG00000100197/ENSG00000108242/ENSG00000110245/ENSG00000115884/ENSG00000118514/ENSG00000138109/ENSG00000138115/ENSG00000139547/ENSG00000145476/ENSG00000196344/ENSG00000196616/ENSG00000198099/ENSG00000198610/ENSG00000248144	16
GO:0043574	GO:0043574	peroxisomal transport	12/347	77/21,081	4.60892e-09	3.77458e-07	3.32389e-07	ENSG00000060971/ENSG00000101323/ENSG00000110887/ENSG00000113790/ENSG00000116171/ENSG00000116882/ENSG00000117305/ENSG00000131373/ENSG00000161533/ENSG00000172482/ENSG00000179761/ENSG00000242110	12
GO:0016101	GO:0016101	diterpenoid metabolic process	15/347	137/21,081	8.255e-09	6.59162e-07	5.80457e-07	ENSG00000062282/ENSG00000072210/ENSG00000100197/ENSG00000108242/ENSG00000110245/ENSG00000115884/ENSG00000118514/ENSG00000138115/ENSG00000139547/ENSG00000145476/ENSG00000196344/ENSG00000196616/ENSG00000198099/ENSG00000198610/ENSG00000248144	15
GO:0034754	GO:0034754	cellular hormone metabolic process	16/347	161/21,081	1.07037e-08	8.33846e-07	7.34284e-07	ENSG00000025423/ENSG00000062282/ENSG00000091831/ENSG00000100197/ENSG00000108242/ENSG00000118514/ENSG00000137714/ENSG00000138109/ENSG00000138115/ENSG00000139547/ENSG00000164690/ENSG00000196344/ENSG00000196616/ENSG00000198099/ENSG00000198610/ENSG00000248144	16
GO:0042180	GO:0042180	cellular ketone metabolic process	21/347	287/21,081	1.3832e-08	1.05189e-06	9.26292e-07	ENSG00000004799/ENSG00000062282/ENSG00000076555/ENSG00000110245/ENSG00000115361/ENSG00000118514/ENSG00000130208/ENSG00000130988/ENSG00000145692/ENSG00000158715/ENSG00000164120/ENSG00000167588/ENSG00000171903/ENSG00000186115/ENSG00000186204/ENSG00000186529/ENSG00000197408/ENSG00000198099/ENSG00000198610/ENSG00000198848/ENSG00000204264	21
GO:0016125	GO:0016125	sterol metabolic process	17/347	187/21,081	1.42543e-08	1.05203e-06	9.26412e-07	ENSG00000005421/ENSG00000062282/ENSG00000076555/ENSG00000100003/ENSG00000100197/ENSG00000100342/ENSG00000115361/ENSG00000119927/ENSG00000130208/ENSG00000135929/ENSG00000137714/ENSG00000138109/ENSG00000145476/ENSG00000163344/ENSG00000167315/ENSG00000180432/ENSG00000198848	17
GO:0005996	GO:0005996	monosaccharide metabolic process	22/347	315/21,081	1.44925e-08	1.05203e-06	9.26412e-07	ENSG00000004799/ENSG00000062282/ENSG00000076555/ENSG00000084734/ENSG00000100889/ENSG00000119938/ENSG00000130766/ENSG00000130988/ENSG00000136872/ENSG00000138030/ENSG00000141753/ENSG00000143365/ENSG00000148803/ENSG00000149476/ENSG00000158571/ENSG00000158715/ENSG00000164128/ENSG00000165475/ENSG00000167588/ENSG00000167701/ENSG00000169738/ENSG00000196620	22
GO:0006633	GO:0006633	fatty acid biosynthetic process	17/347	189/21,081	1.67153e-08	1.18641e-06	1.04475e-06	ENSG00000004799/ENSG00000066813/ENSG00000074416/ENSG00000076555/ENSG00000100197/ENSG00000110245/ENSG00000115361/ENSG00000130208/ENSG00000130988/ENSG00000138109/ENSG00000138115/ENSG00000140526/ENSG00000143994/ENSG00000158715/ENSG00000164120/ENSG00000171903/ENSG00000183549	17
GO:0019373	GO:0019373	epoxygenase P450 pathway	7/347	20/21,081	1.98741e-08	1.37995e-06	1.21518e-06	ENSG00000108242/ENSG00000138109/ENSG00000138115/ENSG00000186115/ENSG00000186204/ENSG00000197408/ENSG00000255974	7
GO:0006638	GO:0006638	neutral lipid metabolic process	15/347	149/21,081	2.60084e-08	1.73064e-06	1.524e-06	ENSG00000062282/ENSG00000074416/ENSG00000083807/ENSG00000100889/ENSG00000110245/ENSG00000117480/ENSG00000119927/ENSG00000130208/ENSG00000130988/ENSG00000140526/ENSG00000151365/ENSG00000151726/ENSG00000166391/ENSG00000176485/ENSG00000214274	15
GO:0006639	GO:0006639	acylglycerol metabolic process	15/347	149/21,081	2.60084e-08	1.73064e-06	1.524e-06	ENSG00000062282/ENSG00000074416/ENSG00000083807/ENSG00000100889/ENSG00000110245/ENSG00000117480/ENSG00000119927/ENSG00000130208/ENSG00000130988/ENSG00000140526/ENSG00000151365/ENSG00000151726/ENSG00000166391/ENSG00000176485/ENSG00000214274	15
GO:0019318	GO:0019318	hexose metabolic process	20/347	271/21,081	2.668e-08	1.7391e-06	1.53145e-06	ENSG00000004799/ENSG00000062282/ENSG00000076555/ENSG00000084734/ENSG00000100889/ENSG00000119938/ENSG00000130766/ENSG00000130988/ENSG00000136872/ENSG00000138030/ENSG00000141753/ENSG00000143365/ENSG00000148803/ENSG00000149476/ENSG00000158571/ENSG00000158715/ENSG00000164128/ENSG00000167588/ENSG00000167701/ENSG00000169738	20
GO:0001523	GO:0001523	retinoid metabolic process	14/347	131/21,081	3.5594e-08	2.27374e-06	2.00225e-06	ENSG00000062282/ENSG00000100197/ENSG00000108242/ENSG00000110245/ENSG00000115884/ENSG00000118514/ENSG00000138115/ENSG00000139547/ENSG00000145476/ENSG00000196344/ENSG00000196616/ENSG00000198099/ENSG00000198610/ENSG00000248144	14
GO:0034308	GO:0034308	primary alcohol metabolic process	13/347	111/21,081	3.66467e-08	2.28452e-06	2.01174e-06	ENSG00000062282/ENSG00000072210/ENSG00000100197/ENSG00000101323/ENSG00000111275/ENSG00000138115/ENSG00000139547/ENSG00000167588/ENSG00000196344/ENSG00000196616/ENSG00000198099/ENSG00000198610/ENSG00000248144	13
GO:0010675	GO:0010675	regulation of cellular carbohydrate metabolic process	15/347	153/21,081	3.71931e-08	2.28452e-06	2.01174e-06	ENSG00000004799/ENSG00000062282/ENSG00000076555/ENSG00000084734/ENSG00000119938/ENSG00000130766/ENSG00000130988/ENSG00000138030/ENSG00000141753/ENSG00000143365/ENSG00000158571/ENSG00000158715/ENSG00000164850/ENSG00000167701/ENSG00000176046	15
GO:0006869	GO:0006869	lipid transport	25/347	427/21,081	4.95348e-08	2.98517e-06	2.62874e-06	ENSG00000005421/ENSG00000005471/ENSG00000011347/ENSG00000076555/ENSG00000083807/ENSG00000085563/ENSG00000100342/ENSG00000100652/ENSG00000103569/ENSG00000108846/ENSG00000110245/ENSG00000116171/ENSG00000128284/ENSG00000130208/ENSG00000138075/ENSG00000141179/ENSG00000151365/ENSG00000151726/ENSG00000164690/ENSG00000186115/ENSG00000197142/ENSG00000198610/ENSG00000198848/ENSG00000214530/ENSG00000221963	25
GO:0062012	GO:0062012	regulation of small molecule metabolic process	27/347	494/21,081	5.87165e-08	3.41073e-06	3.00348e-06	ENSG00000004799/ENSG00000062282/ENSG00000076555/ENSG00000084734/ENSG00000100003/ENSG00000110245/ENSG00000115361/ENSG00000119927/ENSG00000119938/ENSG00000130208/ENSG00000130766/ENSG00000130988/ENSG00000138030/ENSG00000141753/ENSG00000143365/ENSG00000145692/ENSG00000158571/ENSG00000158715/ENSG00000158825/ENSG00000163344/ENSG00000164120/ENSG00000164850/ENSG00000167588/ENSG00000167701/ENSG00000176046…	27
GO:0006006	GO:0006006	glucose metabolic process	18/347	231/21,081	5.8732e-08	3.41073e-06	3.00348e-06	ENSG00000004799/ENSG00000062282/ENSG00000076555/ENSG00000084734/ENSG00000100889/ENSG00000119938/ENSG00000130766/ENSG00000130988/ENSG00000136872/ENSG00000138030/ENSG00000141753/ENSG00000143365/ENSG00000158571/ENSG00000158715/ENSG00000164128/ENSG00000167588/ENSG00000167701/ENSG00000169738	18
GO:1901616	GO:1901616	organic hydroxy compound catabolic process	11/347	80/21,081	7.80519e-08	4.45044e-06	3.91905e-06	ENSG00000101323/ENSG00000111275/ENSG00000135929/ENSG00000149476/ENSG00000166816/ENSG00000171903/ENSG00000186115/ENSG00000186204/ENSG00000186529/ENSG00000196344/ENSG00000198099	11
GO:0042737	GO:0042737	drug catabolic process	8/347	35/21,081	7.94224e-08	4.45044e-06	3.91905e-06	ENSG00000076258/ENSG00000100197/ENSG00000108242/ENSG00000138109/ENSG00000138115/ENSG00000144852/ENSG00000197408/ENSG00000255974	8
GO:0015718	GO:0015718	monocarboxylic acid transport	16/347	187/21,081	8.90914e-08	4.90617e-06	4.32037e-06	ENSG00000005471/ENSG00000010379/ENSG00000076555/ENSG00000083807/ENSG00000100652/ENSG00000103569/ENSG00000108846/ENSG00000111181/ENSG00000151365/ENSG00000151726/ENSG00000157103/ENSG00000186115/ENSG00000197142/ENSG00000198610/ENSG00000198848/ENSG00000214530	16
GO:0008203	GO:0008203	cholesterol metabolic process	15/347	166/21,081	1.10359e-07	5.97435e-06	5.261e-06	ENSG00000005421/ENSG00000062282/ENSG00000076555/ENSG00000100003/ENSG00000100197/ENSG00000100342/ENSG00000115361/ENSG00000119927/ENSG00000130208/ENSG00000135929/ENSG00000137714/ENSG00000138109/ENSG00000163344/ENSG00000167315/ENSG00000198848	15
GO:0008206	GO:0008206	bile acid metabolic process	9/347	51/21,081	1.32379e-07	7.047e-06	6.20558e-06	ENSG00000060971/ENSG00000083807/ENSG00000099377/ENSG00000116171/ENSG00000135929/ENSG00000180432/ENSG00000198610/ENSG00000198848/ENSG00000242110	9
GO:0010876	GO:0010876	lipid localization	26/347	484/21,081	1.4597e-07	7.64306e-06	6.73047e-06	ENSG00000005421/ENSG00000005471/ENSG00000011347/ENSG00000062282/ENSG00000076555/ENSG00000083807/ENSG00000085563/ENSG00000100342/ENSG00000100652/ENSG00000103569/ENSG00000108846/ENSG00000110245/ENSG00000116171/ENSG00000128284/ENSG00000130208/ENSG00000138075/ENSG00000141179/ENSG00000151365/ENSG00000151726/ENSG00000164690/ENSG00000186115/ENSG00000197142/ENSG00000198610/ENSG00000198848/ENSG00000214530…	26
GO:0044262	GO:0044262	cellular carbohydrate metabolic process	20/347	303/21,081	1.66768e-07	8.46391e-06	7.45331e-06	ENSG00000004799/ENSG00000062282/ENSG00000076555/ENSG00000084734/ENSG00000100889/ENSG00000119938/ENSG00000130766/ENSG00000130988/ENSG00000135447/ENSG00000138030/ENSG00000141753/ENSG00000143365/ENSG00000149476/ENSG00000158571/ENSG00000158715/ENSG00000164850/ENSG00000166391/ENSG00000167701/ENSG00000169764/ENSG00000176046	20
GO:0010906	GO:0010906	regulation of glucose metabolic process	13/347	126/21,081	1.66946e-07	8.46391e-06	7.45331e-06	ENSG00000004799/ENSG00000062282/ENSG00000076555/ENSG00000084734/ENSG00000119938/ENSG00000130766/ENSG00000130988/ENSG00000138030/ENSG00000141753/ENSG00000143365/ENSG00000158571/ENSG00000158715/ENSG00000167701	13
GO:1902652	GO:1902652	secondary alcohol metabolic process	15/347	175/21,081	2.20683e-07	1.10135e-05	9.69846e-06	ENSG00000005421/ENSG00000062282/ENSG00000076555/ENSG00000100003/ENSG00000100197/ENSG00000100342/ENSG00000115361/ENSG00000119927/ENSG00000130208/ENSG00000135929/ENSG00000137714/ENSG00000138109/ENSG00000163344/ENSG00000167315/ENSG00000198848	15
GO:0046942	GO:0046942	carboxylic acid transport	22/347	368/21,081	2.24621e-07	1.10375e-05	9.71963e-06	ENSG00000005471/ENSG00000010379/ENSG00000076555/ENSG00000083807/ENSG00000100652/ENSG00000103569/ENSG00000108846/ENSG00000111181/ENSG00000124564/ENSG00000140107/ENSG00000142494/ENSG00000146039/ENSG00000147003/ENSG00000151365/ENSG00000151726/ENSG00000157103/ENSG00000172482/ENSG00000186115/ENSG00000197142/ENSG00000198610/ENSG00000198848/ENSG00000214530	22
GO:0006699	GO:0006699	bile acid biosynthetic process	8/347	40/21,081	2.41559e-07	1.16275e-05	1.02392e-05	ENSG00000083807/ENSG00000099377/ENSG00000116171/ENSG00000135929/ENSG00000180432/ENSG00000198610/ENSG00000198848/ENSG00000242110	8
GO:0072521	GO:0072521	purine-containing compound metabolic process	26/347	497/21,081	2.43908e-07	1.16275e-05	1.02392e-05	ENSG00000004799/ENSG00000062282/ENSG00000066813/ENSG00000076555/ENSG00000084734/ENSG00000117305/ENSG00000119125/ENSG00000119927/ENSG00000124564/ENSG00000136872/ENSG00000138356/ENSG00000149124/ENSG00000151726/ENSG00000158125/ENSG00000158571/ENSG00000163344/ENSG00000164742/ENSG00000167588/ENSG00000168229/ENSG00000176046/ENSG00000176974/ENSG00000179761/ENSG00000181192/ENSG00000183549/ENSG00000197142…	26
GO:0015849	GO:0015849	organic acid transport	22/347	371/21,081	2.58154e-07	1.21256e-05	1.06778e-05	ENSG00000005471/ENSG00000010379/ENSG00000076555/ENSG00000083807/ENSG00000100652/ENSG00000103569/ENSG00000108846/ENSG00000111181/ENSG00000124564/ENSG00000140107/ENSG00000142494/ENSG00000146039/ENSG00000147003/ENSG00000151365/ENSG00000151726/ENSG00000157103/ENSG00000172482/ENSG00000186115/ENSG00000197142/ENSG00000198610/ENSG00000198848/ENSG00000214530	22
GO:0006641	GO:0006641	triglyceride metabolic process	12/347	113/21,081	3.64809e-07	1.6887e-05	1.48706e-05	ENSG00000062282/ENSG00000074416/ENSG00000083807/ENSG00000100889/ENSG00000110245/ENSG00000119927/ENSG00000130208/ENSG00000130988/ENSG00000151365/ENSG00000151726/ENSG00000166391/ENSG00000176485	12
GO:0042758	GO:0042758	long-chain fatty acid catabolic process	5/347	11/21,081	5.00062e-07	2.28171e-05	2.00927e-05	ENSG00000115361/ENSG00000171903/ENSG00000186115/ENSG00000186204/ENSG00000186529	5
GO:0006109	GO:0006109	regulation of carbohydrate metabolic process	16/347	216/21,081	6.36827e-07	2.86483e-05	2.52276e-05	ENSG00000004799/ENSG00000062282/ENSG00000076555/ENSG00000084734/ENSG00000119938/ENSG00000130766/ENSG00000130988/ENSG00000138030/ENSG00000141753/ENSG00000143365/ENSG00000158571/ENSG00000158715/ENSG00000164850/ENSG00000167588/ENSG00000167701/ENSG00000176046	16
GO:0006637	GO:0006637	acyl-CoA metabolic process	12/347	120/21,081	7.02193e-07	3.07234e-05	2.70549e-05	ENSG00000004799/ENSG00000062282/ENSG00000066813/ENSG00000076555/ENSG00000117305/ENSG00000119927/ENSG00000149124/ENSG00000151726/ENSG00000163344/ENSG00000179761/ENSG00000183549/ENSG00000197142	12
GO:0035383	GO:0035383	thioester metabolic process	12/347	120/21,081	7.02193e-07	3.07234e-05	2.70549e-05	ENSG00000004799/ENSG00000062282/ENSG00000066813/ENSG00000076555/ENSG00000117305/ENSG00000119927/ENSG00000149124/ENSG00000151726/ENSG00000163344/ENSG00000179761/ENSG00000183549/ENSG00000197142	12
GO:1901569	GO:1901569	fatty acid derivative catabolic process	6/347	21/21,081	8.38998e-07	3.60148e-05	3.17145e-05	ENSG00000161267/ENSG00000164120/ENSG00000171903/ENSG00000186115/ENSG00000186204/ENSG00000186529	6
GO:0006069	GO:0006069	ethanol oxidation	5/347	12/21,081	8.45682e-07	3.60148e-05	3.17145e-05	ENSG00000111275/ENSG00000196344/ENSG00000196616/ENSG00000198099/ENSG00000248144	5
GO:1901617	GO:1901617	organic hydroxy compound biosynthetic process	18/347	277/21,081	8.73281e-07	3.67008e-05	3.23187e-05	ENSG00000076555/ENSG00000083807/ENSG00000099377/ENSG00000100003/ENSG00000100889/ENSG00000110887/ENSG00000116096/ENSG00000116171/ENSG00000119927/ENSG00000135929/ENSG00000163344/ENSG00000164850/ENSG00000167315/ENSG00000180432/ENSG00000197943/ENSG00000198610/ENSG00000198848/ENSG00000242110	18
GO:0042738	GO:0042738	exogenous drug catabolic process	7/347	33/21,081	9.11031e-07	3.779e-05	3.32778e-05	ENSG00000100197/ENSG00000108242/ENSG00000138109/ENSG00000138115/ENSG00000144852/ENSG00000197408/ENSG00000255974	7
GO:0042182	GO:0042182	ketone catabolic process	5/347	13/21,081	1.3557e-06	5.5514e-05	4.88855e-05	ENSG00000118514/ENSG00000171903/ENSG00000186115/ENSG00000186204/ENSG00000186529	5
GO:0042908	GO:0042908	xenobiotic transport	7/347	37/21,081	2.0748e-06	8.30609e-05	7.31433e-05	ENSG00000010379/ENSG00000085563/ENSG00000108846/ENSG00000124564/ENSG00000142494/ENSG00000144852/ENSG00000175003	7
GO:1901523	GO:1901523	icosanoid catabolic process	5/347	14/21,081	2.08042e-06	8.30609e-05	7.31433e-05	ENSG00000164120/ENSG00000171903/ENSG00000186115/ENSG00000186204/ENSG00000186529	5
GO:0009066	GO:0009066	aspartate family amino acid metabolic process	8/347	53/21,081	2.31104e-06	9.1129e-05	8.02481e-05	ENSG00000108381/ENSG00000132541/ENSG00000132840/ENSG00000145692/ENSG00000151224/ENSG00000175806/ENSG00000179761/ENSG00000182551	8
GO:0008652	GO:0008652	cellular amino acid biosynthetic process	10/347	91/21,081	2.52961e-06	9.85314e-05	8.67666e-05	ENSG00000100024/ENSG00000108381/ENSG00000132840/ENSG00000145692/ENSG00000161653/ENSG00000167701/ENSG00000172482/ENSG00000176974/ENSG00000179918/ENSG00000182551	10
GO:0046460	GO:0046460	neutral lipid biosynthetic process	8/347	54/21,081	2.67442e-06	0.000101692	8.95496e-05	ENSG00000062282/ENSG00000100889/ENSG00000119927/ENSG00000130988/ENSG00000151365/ENSG00000151726/ENSG00000166391/ENSG00000214274	8
GO:0046463	GO:0046463	acylglycerol biosynthetic process	8/347	54/21,081	2.67442e-06	0.000101692	8.95496e-05	ENSG00000062282/ENSG00000100889/ENSG00000119927/ENSG00000130988/ENSG00000151365/ENSG00000151726/ENSG00000166391/ENSG00000214274	8
GO:0033540	GO:0033540	fatty acid beta-oxidation using acyl-CoA oxidase	5/347	16/21,081	4.41759e-06	0.000165558	0.00014579	ENSG00000060971/ENSG00000113790/ENSG00000116171/ENSG00000161533/ENSG00000242110	5
GO:0006694	GO:0006694	steroid biosynthetic process	15/347	222/21,081	4.45772e-06	0.000165558	0.00014579	ENSG00000025423/ENSG00000076555/ENSG00000083807/ENSG00000099377/ENSG00000100003/ENSG00000116171/ENSG00000119927/ENSG00000135929/ENSG00000137714/ENSG00000163344/ENSG00000167315/ENSG00000180432/ENSG00000198610/ENSG00000198848/ENSG00000242110	15
GO:0042572	GO:0042572	retinol metabolic process	8/347	62/21,081	7.75166e-06	0.000284584	0.000250604	ENSG00000062282/ENSG00000100197/ENSG00000138115/ENSG00000139547/ENSG00000196344/ENSG00000196616/ENSG00000198099/ENSG00000248144	8
GO:0046486	GO:0046486	glycerolipid metabolic process	23/347	492/21,081	7.94831e-06	0.000288488	0.000254042	ENSG00000005421/ENSG00000062282/ENSG00000074416/ENSG00000083807/ENSG00000100889/ENSG00000110245/ENSG00000117480/ENSG00000119927/ENSG00000130208/ENSG00000130988/ENSG00000133321/ENSG00000140526/ENSG00000141179/ENSG00000143845/ENSG00000151365/ENSG00000151726/ENSG00000166391/ENSG00000167588/ENSG00000169692/ENSG00000176485/ENSG00000197943/ENSG00000214274/ENSG00000214530	23
GO:0006555	GO:0006555	methionine metabolic process	5/347	18/21,081	8.43345e-06	0.000299294	0.000263558	ENSG00000132840/ENSG00000145692/ENSG00000151224/ENSG00000175806/ENSG00000182551	5
GO:0006577	GO:0006577	amino-acid betaine metabolic process	5/347	18/21,081	8.43345e-06	0.000299294	0.000263558	ENSG00000115361/ENSG00000129151/ENSG00000132837/ENSG00000145692/ENSG00000176974	5
GO:0019432	GO:0019432	triglyceride biosynthetic process	7/347	46/21,081	9.49917e-06	0.00033341	0.000293601	ENSG00000062282/ENSG00000100889/ENSG00000119927/ENSG00000130988/ENSG00000151365/ENSG00000151726/ENSG00000166391	7
GO:0006163	GO:0006163	purine nucleotide metabolic process	22/347	466/21,081	1.07593e-05	0.000373535	0.000328934	ENSG00000004799/ENSG00000062282/ENSG00000066813/ENSG00000076555/ENSG00000084734/ENSG00000117305/ENSG00000119125/ENSG00000119927/ENSG00000136872/ENSG00000149124/ENSG00000151726/ENSG00000158125/ENSG00000158571/ENSG00000163344/ENSG00000164742/ENSG00000167588/ENSG00000176046/ENSG00000179761/ENSG00000181192/ENSG00000183549/ENSG00000197142/ENSG00000197444	22
GO:0006790	GO:0006790	sulfur compound metabolic process	20/347	399/21,081	1.14672e-05	0.000391703	0.000344933	ENSG00000004799/ENSG00000008394/ENSG00000062282/ENSG00000066813/ENSG00000076555/ENSG00000112964/ENSG00000117305/ENSG00000119927/ENSG00000132840/ENSG00000145692/ENSG00000149124/ENSG00000151224/ENSG00000151726/ENSG00000163344/ENSG00000172482/ENSG00000175806/ENSG00000179761/ENSG00000182551/ENSG00000183549/ENSG00000197142	20
GO:0033865	GO:0033865	nucleoside bisphosphate metabolic process	12/347	157/21,081	1.17732e-05	0.000391703	0.000344933	ENSG00000004799/ENSG00000062282/ENSG00000066813/ENSG00000076555/ENSG00000117305/ENSG00000119927/ENSG00000149124/ENSG00000151726/ENSG00000163344/ENSG00000179761/ENSG00000183549/ENSG00000197142	12
GO:0033875	GO:0033875	ribonucleoside bisphosphate metabolic process	12/347	157/21,081	1.17732e-05	0.000391703	0.000344933	ENSG00000004799/ENSG00000062282/ENSG00000066813/ENSG00000076555/ENSG00000117305/ENSG00000119927/ENSG00000149124/ENSG00000151726/ENSG00000163344/ENSG00000179761/ENSG00000183549/ENSG00000197142	12
GO:0034032	GO:0034032	purine nucleoside bisphosphate metabolic process	12/347	157/21,081	1.17732e-05	0.000391703	0.000344933	ENSG00000004799/ENSG00000062282/ENSG00000066813/ENSG00000076555/ENSG00000117305/ENSG00000119927/ENSG00000149124/ENSG00000151726/ENSG00000163344/ENSG00000179761/ENSG00000183549/ENSG00000197142	12
GO:0042573	GO:0042573	retinoic acid metabolic process	6/347	33/21,081	1.44953e-05	0.000477298	0.000420308	ENSG00000108242/ENSG00000118514/ENSG00000138115/ENSG00000196344/ENSG00000196616/ENSG00000248144	6
GO:0000038	GO:0000038	very long-chain fatty acid metabolic process	6/347	34/21,081	1.7359e-05	0.000565762	0.000498209	ENSG00000060971/ENSG00000083807/ENSG00000151726/ENSG00000161533/ENSG00000186115/ENSG00000186204	6
GO:0046890	GO:0046890	regulation of lipid biosynthetic process	14/347	221/21,081	1.92032e-05	0.000619546	0.000545571	ENSG00000004799/ENSG00000062282/ENSG00000076555/ENSG00000100003/ENSG00000110245/ENSG00000115361/ENSG00000119927/ENSG00000130208/ENSG00000130988/ENSG00000151365/ENSG00000158715/ENSG00000163344/ENSG00000164850/ENSG00000198848	14
GO:0019216	GO:0019216	regulation of lipid metabolic process	21/347	452/21,081	2.16473e-05	0.000691415	0.000608859	ENSG00000004799/ENSG00000005471/ENSG00000062282/ENSG00000076555/ENSG00000100003/ENSG00000110245/ENSG00000110651/ENSG00000115361/ENSG00000119927/ENSG00000130208/ENSG00000130988/ENSG00000143365/ENSG00000151365/ENSG00000151726/ENSG00000158715/ENSG00000161533/ENSG00000163344/ENSG00000164120/ENSG00000164850/ENSG00000198848/ENSG00000213996	21
GO:1901661	GO:1901661	quinone metabolic process	6/347	36/21,081	2.44533e-05	0.000768865	0.000677061	ENSG00000171903/ENSG00000186115/ENSG00000186204/ENSG00000186529/ENSG00000198099/ENSG00000198610	6
GO:0006067	GO:0006067	ethanol metabolic process	5/347	22/21,081	2.45536e-05	0.000768865	0.000677061	ENSG00000111275/ENSG00000196344/ENSG00000196616/ENSG00000198099/ENSG00000248144	5
GO:0032374	GO:0032374	regulation of cholesterol transport	8/347	74/21,081	2.91152e-05	0.000900357	0.000792853	ENSG00000005421/ENSG00000005471/ENSG00000110245/ENSG00000116171/ENSG00000130208/ENSG00000138075/ENSG00000164690/ENSG00000198848	8
GO:0009150	GO:0009150	purine ribonucleotide metabolic process	20/347	426/21,081	2.93166e-05	0.000900357	0.000792853	ENSG00000004799/ENSG00000062282/ENSG00000066813/ENSG00000076555/ENSG00000084734/ENSG00000117305/ENSG00000119927/ENSG00000136872/ENSG00000149124/ENSG00000151726/ENSG00000158571/ENSG00000163344/ENSG00000164742/ENSG00000167588/ENSG00000176046/ENSG00000179761/ENSG00000181192/ENSG00000183549/ENSG00000197142/ENSG00000197444	20
GO:0032371	GO:0032371	regulation of sterol transport	8/347	75/21,081	3.21304e-05	0.000969458	0.000853703	ENSG00000005421/ENSG00000005471/ENSG00000110245/ENSG00000116171/ENSG00000130208/ENSG00000138075/ENSG00000164690/ENSG00000198848	8
GO:0042363	GO:0042363	fat-soluble vitamin catabolic process	4/347	12/21,081	3.21736e-05	0.000969458	0.000853703	ENSG00000171903/ENSG00000186115/ENSG00000186204/ENSG00000186529	4
GO:0015850	GO:0015850	organic hydroxy compound transport	16/347	298/21,081	3.81465e-05	0.00113869	0.00100273	ENSG00000005421/ENSG00000005471/ENSG00000011347/ENSG00000083807/ENSG00000100652/ENSG00000103569/ENSG00000108846/ENSG00000110245/ENSG00000116171/ENSG00000130208/ENSG00000138075/ENSG00000164690/ENSG00000170743/ENSG00000175003/ENSG00000198610/ENSG00000198848	16
GO:0055088	GO:0055088	lipid homeostasis	12/347	177/21,081	3.89213e-05	0.00115106	0.00101362	ENSG00000005471/ENSG00000062282/ENSG00000084734/ENSG00000110245/ENSG00000119927/ENSG00000130766/ENSG00000138075/ENSG00000143257/ENSG00000144852/ENSG00000161533/ENSG00000198848/ENSG00000213996	12
GO:0036109	GO:0036109	alpha-linolenic acid metabolic process	4/347	13/21,081	4.58705e-05	0.00134413	0.00118364	ENSG00000060971/ENSG00000116171/ENSG00000151726/ENSG00000161533	4
GO:0009259	GO:0009259	ribonucleotide metabolic process	20/347	441/21,081	4.75899e-05	0.00138184	0.00121685	ENSG00000004799/ENSG00000062282/ENSG00000066813/ENSG00000076555/ENSG00000084734/ENSG00000117305/ENSG00000119927/ENSG00000136872/ENSG00000149124/ENSG00000151726/ENSG00000158571/ENSG00000163344/ENSG00000164742/ENSG00000167588/ENSG00000176046/ENSG00000179761/ENSG00000181192/ENSG00000183549/ENSG00000197142/ENSG00000197444	20
GO:0019217	GO:0019217	regulation of fatty acid metabolic process	9/347	103/21,081	5.158e-05	0.0014842	0.00130699	ENSG00000004799/ENSG00000062282/ENSG00000076555/ENSG00000110245/ENSG00000115361/ENSG00000130208/ENSG00000130988/ENSG00000158715/ENSG00000164120	9
GO:0019835	GO:0019835	cytolysis	6/347	41/21,081	5.26733e-05	0.00150213	0.00132277	ENSG00000080910/ENSG00000100342/ENSG00000113905/ENSG00000145649/ENSG00000176919/ENSG00000180644	6
GO:0009636	GO:0009636	response to toxic substance	15/347	277/21,081	6.03006e-05	0.00170443	0.00150092	ENSG00000005421/ENSG00000008394/ENSG00000009765/ENSG00000112992/ENSG00000115884/ENSG00000117791/ENSG00000124564/ENSG00000130766/ENSG00000130988/ENSG00000143819/ENSG00000149124/ENSG00000157103/ENSG00000176046/ENSG00000198099/ENSG00000198848	15
GO:0009111	GO:0009111	vitamin catabolic process	4/347	14/21,081	6.33865e-05	0.00177593	0.00156389	ENSG00000171903/ENSG00000186115/ENSG00000186204/ENSG00000186529	4
GO:0019693	GO:0019693	ribose phosphate metabolic process	20/347	452/21,081	6.68513e-05	0.00185672	0.00163503	ENSG00000004799/ENSG00000062282/ENSG00000066813/ENSG00000076555/ENSG00000084734/ENSG00000117305/ENSG00000119927/ENSG00000136872/ENSG00000149124/ENSG00000151726/ENSG00000158571/ENSG00000163344/ENSG00000164742/ENSG00000167588/ENSG00000176046/ENSG00000179761/ENSG00000181192/ENSG00000183549/ENSG00000197142/ENSG00000197444	20
GO:0000096	GO:0000096	sulfur amino acid metabolic process	6/347	43/21,081	6.94687e-05	0.00191278	0.00168439	ENSG00000132840/ENSG00000145692/ENSG00000151224/ENSG00000172482/ENSG00000175806/ENSG00000182551	6
GO:0009069	GO:0009069	serine family amino acid metabolic process	6/347	44/21,081	7.93329e-05	0.00216572	0.00190713	ENSG00000110887/ENSG00000132541/ENSG00000149124/ENSG00000172482/ENSG00000176974/ENSG00000179918	6
GO:0006000	GO:0006000	fructose metabolic process	4/347	15/21,081	8.53167e-05	0.00228993	0.00201651	ENSG00000136872/ENSG00000138030/ENSG00000149476/ENSG00000158571	4
GO:0051791	GO:0051791	medium-chain fatty acid metabolic process	4/347	15/21,081	8.53167e-05	0.00228993	0.00201651	ENSG00000140526/ENSG00000143994/ENSG00000162365/ENSG00000198848	4
GO:0030301	GO:0030301	cholesterol transport	9/347	116/21,081	0.00013	0.00346018	0.00304703	ENSG00000005421/ENSG00000005471/ENSG00000011347/ENSG00000110245/ENSG00000116171/ENSG00000130208/ENSG00000138075/ENSG00000164690/ENSG00000198848	9
GO:0090181	GO:0090181	regulation of cholesterol metabolic process	7/347	69/21,081	0.000138527	0.00365665	0.00322004	ENSG00000062282/ENSG00000076555/ENSG00000100003/ENSG00000115361/ENSG00000119927/ENSG00000163344/ENSG00000198848	7
GO:0015721	GO:0015721	bile acid and bile salt transport	5/347	31/21,081	0.000140286	0.00367272	0.00323419	ENSG00000083807/ENSG00000100652/ENSG00000103569/ENSG00000108846/ENSG00000198610	5
GO:0032368	GO:0032368	regulation of lipid transport	10/347	145/21,081	0.000148332	0.00385182	0.0033919	ENSG00000005421/ENSG00000005471/ENSG00000110245/ENSG00000116171/ENSG00000130208/ENSG00000138075/ENSG00000164690/ENSG00000186115/ENSG00000197142/ENSG00000198848	10
GO:1901607	GO:1901607	alpha-amino acid biosynthetic process	7/347	71/21,081	0.000166027	0.00427654	0.00376592	ENSG00000132840/ENSG00000145692/ENSG00000161653/ENSG00000172482/ENSG00000176974/ENSG00000179918/ENSG00000182551	7
GO:0046165	GO:0046165	alcohol biosynthetic process	11/347	177/21,081	0.000176245	0.0045034	0.00396569	ENSG00000076555/ENSG00000100003/ENSG00000100889/ENSG00000116096/ENSG00000119927/ENSG00000135929/ENSG00000163344/ENSG00000164850/ENSG00000167315/ENSG00000197943/ENSG00000198848	11
GO:0006081	GO:0006081	cellular aldehyde metabolic process	7/347	72/21,081	0.000181345	0.00459695	0.00404807	ENSG00000072210/ENSG00000118514/ENSG00000136872/ENSG00000138030/ENSG00000149476/ENSG00000172482/ENSG00000198099	7
GO:1901570	GO:1901570	fatty acid derivative biosynthetic process	9/347	122/21,081	0.000190835	0.00479943	0.00422637	ENSG00000083807/ENSG00000117305/ENSG00000138109/ENSG00000138115/ENSG00000151726/ENSG00000161267/ENSG00000162365/ENSG00000164120/ENSG00000197142	9
GO:0010565	GO:0010565	regulation of cellular ketone metabolic process	12/347	212/21,081	0.000216901	0.00541235	0.00476611	ENSG00000004799/ENSG00000062282/ENSG00000076555/ENSG00000110245/ENSG00000115361/ENSG00000130208/ENSG00000130988/ENSG00000145692/ENSG00000158715/ENSG00000164120/ENSG00000198848/ENSG00000204264	12
GO:0006775	GO:0006775	fat-soluble vitamin metabolic process	6/347	53/21,081	0.000227858	0.00564169	0.00496807	ENSG00000135929/ENSG00000167397/ENSG00000171903/ENSG00000186115/ENSG00000186204/ENSG00000186529	6
GO:0045922	GO:0045922	negative regulation of fatty acid metabolic process	5/347	35/21,081	0.000253964	0.00623969	0.00549466	ENSG00000062282/ENSG00000076555/ENSG00000110245/ENSG00000115361/ENSG00000130208	5
GO:0006544	GO:0006544	glycine metabolic process	4/347	20/21,081	0.000283748	0.00691825	0.0060922	ENSG00000132541/ENSG00000149124/ENSG00000172482/ENSG00000176974	4
GO:0015918	GO:0015918	sterol transport	9/347	129/21,081	0.000290044	0.00701818	0.0061802	ENSG00000005421/ENSG00000005471/ENSG00000011347/ENSG00000110245/ENSG00000116171/ENSG00000130208/ENSG00000138075/ENSG00000164690/ENSG00000198848	9
GO:0006090	GO:0006090	pyruvate metabolic process	10/347	158/21,081	0.000297992	0.0071563	0.00630182	ENSG00000004799/ENSG00000084734/ENSG00000100889/ENSG00000136872/ENSG00000158571/ENSG00000167588/ENSG00000172482/ENSG00000176046/ENSG00000181192/ENSG00000197444	10
GO:0042304	GO:0042304	regulation of fatty acid biosynthetic process	6/347	56/21,081	0.000309204	0.00735773	0.00647921	ENSG00000004799/ENSG00000110245/ENSG00000115361/ENSG00000130208/ENSG00000130988/ENSG00000158715	6
GO:1905952	GO:1905952	regulation of lipid localization	11/347	189/21,081	0.000310987	0.00735773	0.00647921	ENSG00000005421/ENSG00000005471/ENSG00000076555/ENSG00000110245/ENSG00000116171/ENSG00000130208/ENSG00000138075/ENSG00000164690/ENSG00000186115/ENSG00000197142/ENSG00000198848	11
GO:0042493	GO:0042493	response to drug	18/347	434/21,081	0.000337603	0.00792871	0.00698201	ENSG00000008394/ENSG00000076555/ENSG00000085563/ENSG00000100197/ENSG00000106853/ENSG00000108242/ENSG00000108846/ENSG00000138075/ENSG00000138109/ENSG00000138115/ENSG00000144852/ENSG00000151726/ENSG00000164342/ENSG00000164742/ENSG00000169692/ENSG00000175003/ENSG00000197408/ENSG00000255974	18
GO:0046164	GO:0046164	alcohol catabolic process	6/347	57/21,081	0.000340853	0.0079466	0.00699777	ENSG00000101323/ENSG00000111275/ENSG00000135929/ENSG00000149476/ENSG00000196344/ENSG00000198099	6
GO:0046462	GO:0046462	monoacylglycerol metabolic process	4/347	21/21,081	0.000345987	0.00800785	0.0070517	ENSG00000062282/ENSG00000074416/ENSG00000117480/ENSG00000166391	4
GO:0046364	GO:0046364	monosaccharide biosynthetic process	8/347	106/21,081	0.00036967	0.00843376	0.00742675	ENSG00000062282/ENSG00000100889/ENSG00000130766/ENSG00000130988/ENSG00000136872/ENSG00000158571/ENSG00000167588/ENSG00000167701	8
GO:0062014	GO:0062014	negative regulation of small molecule metabolic process	8/347	106/21,081	0.00036967	0.00843376	0.00742675	ENSG00000062282/ENSG00000076555/ENSG00000110245/ENSG00000115361/ENSG00000130208/ENSG00000158571/ENSG00000158825/ENSG00000176046	8
GO:0009112	GO:0009112	nucleobase metabolic process	5/347	38/21,081	0.000377137	0.0085431	0.00752304	ENSG00000119125/ENSG00000138356/ENSG00000158125/ENSG00000158825/ENSG00000176974	5
GO:0006691	GO:0006691	leukotriene metabolic process	5/347	39/21,081	0.00042682	0.00960045	0.00845414	ENSG00000106853/ENSG00000171903/ENSG00000186115/ENSG00000186204/ENSG00000186529	5

## Sheet: Liver (rho < −0.8)
GO analysis of stage negative (rho < −0.8) genes in liver
	ID	Description	GeneRatio	BgRatio	P value	P.adjust	qvalue	GeneID	Count
GO:0007059	GO:0007059	chromosome segregation	15/88	352/21,081	1.71115e-11	2.36652e-08	1.74357e-08	ENSG00000071539/ENSG00000076382/ENSG00000089685/ENSG00000094804/ENSG00000102409/ENSG00000108384/ENSG00000113648/ENSG00000128944/ENSG00000132341/ENSG00000134057/ENSG00000142945/ENSG00000165480/ENSG00000166451/ENSG00000175063/ENSG00000178999	15
GO:0072331	GO:0072331	signal transduction by p53 class mediator	13/88	307/21,081	4.64454e-10	2.25996e-07	1.66506e-07	ENSG00000102054/ENSG00000111206/ENSG00000116017/ENSG00000116478/ENSG00000117748/ENSG00000122406/ENSG00000134057/ENSG00000158402/ENSG00000166164/ENSG00000171792/ENSG00000178999/ENSG00000182973/ENSG00000273841	13
GO:0000819	GO:0000819	sister chromatid segregation	32448	200/21,081	7.20075e-10	2.25996e-07	1.66506e-07	ENSG00000071539/ENSG00000076382/ENSG00000094804/ENSG00000108384/ENSG00000113648/ENSG00000128944/ENSG00000132341/ENSG00000134057/ENSG00000142945/ENSG00000175063/ENSG00000178999	11
GO:0033044	GO:0033044	regulation of chromosome organization	14/88	389/21,081	7.84376e-10	2.25996e-07	1.66506e-07	ENSG00000071539/ENSG00000094804/ENSG00000113648/ENSG00000119403/ENSG00000130726/ENSG00000130826/ENSG00000134057/ENSG00000135372/ENSG00000146731/ENSG00000150753/ENSG00000156261/ENSG00000166164/ENSG00000175063/ENSG00000178999	14
GO:0051983	GO:0051983	regulation of chromosome segregation	32387	110/21,081	8.33493e-10	2.25996e-07	1.66506e-07	ENSG00000071539/ENSG00000076382/ENSG00000094804/ENSG00000113648/ENSG00000128944/ENSG00000134057/ENSG00000142945/ENSG00000175063/ENSG00000178999	9
GO:0006403	GO:0006403	RNA localization	32478	263/21,081	9.80459e-10	2.25996e-07	1.66506e-07	ENSG00000065978/ENSG00000073792/ENSG00000100296/ENSG00000102900/ENSG00000119203/ENSG00000130826/ENSG00000132341/ENSG00000138385/ENSG00000146731/ENSG00000150753/ENSG00000156261/ENSG00000175792	12
GO:1904814	GO:1904814	regulation of protein localization to chromosome, telomeric region	32264	14/21,081	2.19567e-09	3.82151e-07	2.81556e-07	ENSG00000113648/ENSG00000130826/ENSG00000146731/ENSG00000150753/ENSG00000156261	5
GO:0000070	GO:0000070	mitotic sister chromatid segregation	32417	169/21,081	2.21056e-09	3.82151e-07	2.81556e-07	ENSG00000071539/ENSG00000076382/ENSG00000094804/ENSG00000113648/ENSG00000128944/ENSG00000132341/ENSG00000134057/ENSG00000142945/ENSG00000175063/ENSG00000178999	10
GO:1904874	GO:1904874	positive regulation of telomerase RNA localization to Cajal body	32264	16/21,081	4.75918e-09	7.31327e-07	5.38817e-07	ENSG00000130826/ENSG00000146731/ENSG00000150753/ENSG00000156261/ENSG00000175792	5
GO:0140014	GO:0140014	mitotic nuclear division	32478	309/21,081	6.04075e-09	8.35436e-07	6.15521e-07	ENSG00000071539/ENSG00000076382/ENSG00000089685/ENSG00000094804/ENSG00000113648/ENSG00000128944/ENSG00000132341/ENSG00000134057/ENSG00000142945/ENSG00000158402/ENSG00000175063/ENSG00000178999	12
GO:0000280	GO:0000280	nuclear division	14/88	469/21,081	8.58833e-09	1.07979e-06	7.95551e-07	ENSG00000071539/ENSG00000076382/ENSG00000089685/ENSG00000094804/ENSG00000108384/ENSG00000113648/ENSG00000121211/ENSG00000128944/ENSG00000132341/ENSG00000134057/ENSG00000142945/ENSG00000158402/ENSG00000175063/ENSG00000178999	14
GO:0090068	GO:0090068	positive regulation of cell cycle process	32478	323/21,081	9.90198e-09	1.1412e-06	8.408e-07	ENSG00000076382/ENSG00000094804/ENSG00000108384/ENSG00000113648/ENSG00000116017/ENSG00000134057/ENSG00000158402/ENSG00000164045/ENSG00000171792/ENSG00000175063/ENSG00000178999/ENSG00000182973	12
GO:2001252	GO:2001252	positive regulation of chromosome organization	32417	206/21,081	1.48428e-08	1.57904e-06	1.16339e-06	ENSG00000113648/ENSG00000119403/ENSG00000130726/ENSG00000130826/ENSG00000134057/ENSG00000146731/ENSG00000150753/ENSG00000156261/ENSG00000166164/ENSG00000178999	10
GO:1904872	GO:1904872	regulation of telomerase RNA localization to Cajal body	32264	20/21,081	1.6672e-08	1.64695e-06	1.21342e-06	ENSG00000130826/ENSG00000146731/ENSG00000150753/ENSG00000156261/ENSG00000175792	5
GO:0090670	GO:0090670	RNA localization to Cajal body	32264	21/21,081	2.18102e-08	1.67575e-06	1.23463e-06	ENSG00000130826/ENSG00000146731/ENSG00000150753/ENSG00000156261/ENSG00000175792	5
GO:0090671	GO:0090671	telomerase RNA localization to Cajal body	32264	21/21,081	2.18102e-08	1.67575e-06	1.23463e-06	ENSG00000130826/ENSG00000146731/ENSG00000150753/ENSG00000156261/ENSG00000175792	5
GO:0090672	GO:0090672	telomerase RNA localization	32264	21/21,081	2.18102e-08	1.67575e-06	1.23463e-06	ENSG00000130826/ENSG00000146731/ENSG00000150753/ENSG00000156261/ENSG00000175792	5
GO:0090685	GO:0090685	RNA localization to nucleus	32264	21/21,081	2.18102e-08	1.67575e-06	1.23463e-06	ENSG00000130826/ENSG00000146731/ENSG00000150753/ENSG00000156261/ENSG00000175792	5
GO:0045787	GO:0045787	positive regulation of cell cycle	13/88	433/21,081	2.87407e-08	2.09202e-06	1.54133e-06	ENSG00000076382/ENSG00000094804/ENSG00000100296/ENSG00000108384/ENSG00000113648/ENSG00000116017/ENSG00000134057/ENSG00000158402/ENSG00000164045/ENSG00000171792/ENSG00000175063/ENSG00000178999/ENSG00000182973	13
GO:0098813	GO:0098813	nuclear chromosome segregation	32448	287/21,081	3.10976e-08	2.1504e-06	1.58434e-06	ENSG00000071539/ENSG00000076382/ENSG00000094804/ENSG00000108384/ENSG00000113648/ENSG00000128944/ENSG00000132341/ENSG00000134057/ENSG00000142945/ENSG00000175063/ENSG00000178999	11
GO:0000723	GO:0000723	telomere maintenance	32387	178/21,081	5.73996e-08	3.67094e-06	2.70463e-06	ENSG00000014138/ENSG00000108384/ENSG00000117748/ENSG00000130826/ENSG00000135372/ENSG00000146731/ENSG00000150753/ENSG00000156261/ENSG00000178999	9
GO:1904851	GO:1904851	positive regulation of establishment of protein localization to telomere	32234	10/21,081	5.83953e-08	3.67094e-06	2.70463e-06	ENSG00000130826/ENSG00000146731/ENSG00000150753/ENSG00000156261	4
GO:0070199	GO:0070199	establishment of protein localization to chromosome	32264	27/21,081	8.48387e-08	4.86559e-06	3.5848e-06	ENSG00000113648/ENSG00000130826/ENSG00000146731/ENSG00000150753/ENSG00000156261	5
GO:0070203	GO:0070203	regulation of establishment of protein localization to telomere	32234	11/21,081	9.14717e-08	4.86559e-06	3.5848e-06	ENSG00000130826/ENSG00000146731/ENSG00000150753/ENSG00000156261	4
GO:1904869	GO:1904869	regulation of protein localization to Cajal body	32234	11/21,081	9.14717e-08	4.86559e-06	3.5848e-06	ENSG00000130826/ENSG00000146731/ENSG00000150753/ENSG00000156261	4
GO:1904871	GO:1904871	positive regulation of protein localization to Cajal body	32234	11/21,081	9.14717e-08	4.86559e-06	3.5848e-06	ENSG00000130826/ENSG00000146731/ENSG00000150753/ENSG00000156261	4
GO:0032200	GO:0032200	telomere organization	32387	191/21,081	1.05073e-07	5.38209e-06	3.96534e-06	ENSG00000014138/ENSG00000108384/ENSG00000117748/ENSG00000130826/ENSG00000135372/ENSG00000146731/ENSG00000150753/ENSG00000156261/ENSG00000178999	9
GO:0034502	GO:0034502	protein localization to chromosome	32325	92/21,081	1.139e-07	5.62582e-06	4.14491e-06	ENSG00000113648/ENSG00000117748/ENSG00000130826/ENSG00000146731/ENSG00000150753/ENSG00000156261/ENSG00000178999	7
GO:0000075	GO:0000075	cell cycle checkpoint	32417	260/21,081	1.32908e-07	5.73192e-06	4.22308e-06	ENSG00000071539/ENSG00000094804/ENSG00000100296/ENSG00000116017/ENSG00000117748/ENSG00000134057/ENSG00000158402/ENSG00000171792/ENSG00000178999/ENSG00000182973	10
GO:0070202	GO:0070202	regulation of establishment of protein localization to chromosome	32234	12/21,081	1.3677e-07	5.73192e-06	4.22308e-06	ENSG00000130826/ENSG00000146731/ENSG00000150753/ENSG00000156261	4
GO:1903405	GO:1903405	protein localization to nuclear body	32234	12/21,081	1.3677e-07	5.73192e-06	4.22308e-06	ENSG00000130826/ENSG00000146731/ENSG00000150753/ENSG00000156261	4
GO:1904816	GO:1904816	positive regulation of protein localization to chromosome, telomeric region	32234	12/21,081	1.3677e-07	5.73192e-06	4.22308e-06	ENSG00000130826/ENSG00000146731/ENSG00000150753/ENSG00000156261	4
GO:1904867	GO:1904867	protein localization to Cajal body	32234	12/21,081	1.3677e-07	5.73192e-06	4.22308e-06	ENSG00000130826/ENSG00000146731/ENSG00000150753/ENSG00000156261	4
GO:0032210	GO:0032210	regulation of telomere maintenance via telomerase	32295	59/21,081	1.67947e-07	6.83147e-06	5.0332e-06	ENSG00000130826/ENSG00000135372/ENSG00000146731/ENSG00000150753/ENSG00000156261/ENSG00000178999	6
GO:1990173	GO:1990173	protein localization to nucleoplasm	32234	14/21,081	2.74821e-07	1.08593e-05	8.00079e-06	ENSG00000130826/ENSG00000146731/ENSG00000150753/ENSG00000156261	4
GO:0070198	GO:0070198	protein localization to chromosome, telomeric region	32264	34/21,081	2.85775e-07	1.09785e-05	8.0886e-06	ENSG00000113648/ENSG00000130826/ENSG00000146731/ENSG00000150753/ENSG00000156261	5
GO:0051988	GO:0051988	regulation of attachment of spindle microtubules to kinetochore	32234	15/21,081	3.73562e-07	1.39631e-05	1.02876e-05	ENSG00000076382/ENSG00000128944/ENSG00000134057/ENSG00000178999	4
GO:0008608	GO:0008608	attachment of spindle microtubules to kinetochore	32264	36/21,081	3.84646e-07	1.39991e-05	1.03141e-05	ENSG00000076382/ENSG00000128944/ENSG00000134057/ENSG00000142945/ENSG00000178999	5
GO:1904356	GO:1904356	regulation of telomere maintenance via telomere lengthening	32295	68/21,081	3.95912e-07	1.40396e-05	1.03439e-05	ENSG00000130826/ENSG00000135372/ENSG00000146731/ENSG00000150753/ENSG00000156261/ENSG00000178999	6
GO:0032212	GO:0032212	positive regulation of telomere maintenance via telomerase	32264	37/21,081	4.4329e-07	1.53267e-05	1.12922e-05	ENSG00000130826/ENSG00000146731/ENSG00000150753/ENSG00000156261/ENSG00000178999	5
GO:0000082	GO:0000082	G1/S transition of mitotic cell cycle	32417	306/21,081	5.95676e-07	1.99406e-05	1.46916e-05	ENSG00000014138/ENSG00000094804/ENSG00000112118/ENSG00000116017/ENSG00000117748/ENSG00000134057/ENSG00000158402/ENSG00000164045/ENSG00000166164/ENSG00000182973	10
GO:0033047	GO:0033047	regulation of mitotic sister chromatid segregation	32295	73/21,081	6.05573e-07	1.99406e-05	1.46916e-05	ENSG00000071539/ENSG00000094804/ENSG00000113648/ENSG00000134057/ENSG00000175063/ENSG00000178999	6
GO:1901988	GO:1901988	negative regulation of cell cycle phase transition	32417	309/21,081	6.51036e-07	2.09391e-05	1.54273e-05	ENSG00000071539/ENSG00000094804/ENSG00000113648/ENSG00000116017/ENSG00000117748/ENSG00000134057/ENSG00000158402/ENSG00000166164/ENSG00000178999/ENSG00000182973	10
GO:0007004	GO:0007004	telomere maintenance via telomerase	32295	75/21,081	7.1155e-07	2.23611e-05	1.64749e-05	ENSG00000130826/ENSG00000135372/ENSG00000146731/ENSG00000150753/ENSG00000156261/ENSG00000178999	6
GO:0051052	GO:0051052	regulation of DNA metabolic process	32448	393/21,081	7.27586e-07	2.23611e-05	1.64749e-05	ENSG00000111206/ENSG00000112130/ENSG00000117748/ENSG00000122783/ENSG00000130726/ENSG00000130826/ENSG00000135372/ENSG00000146731/ENSG00000150753/ENSG00000156261/ENSG00000178999	11
GO:1904358	GO:1904358	positive regulation of telomere maintenance via telomere lengthening	32264	41/21,081	7.52171e-07	2.26142e-05	1.66614e-05	ENSG00000130826/ENSG00000146731/ENSG00000150753/ENSG00000156261/ENSG00000178999	5
GO:0044839	GO:0044839	cell cycle G2/M phase transition	32417	317/21,081	8.21269e-07	2.34901e-05	1.73067e-05	ENSG00000094804/ENSG00000108384/ENSG00000111206/ENSG00000113648/ENSG00000134057/ENSG00000152240/ENSG00000158402/ENSG00000164045/ENSG00000165304/ENSG00000178999	10
GO:0070200	GO:0070200	establishment of protein localization to telomere	32234	18/21,081	8.29459e-07	2.34901e-05	1.73067e-05	ENSG00000130826/ENSG00000146731/ENSG00000150753/ENSG00000156261	4
GO:0006278	GO:0006278	RNA-dependent DNA biosynthetic process	32295	77/21,081	8.32258e-07	2.34901e-05	1.73067e-05	ENSG00000130826/ENSG00000135372/ENSG00000146731/ENSG00000150753/ENSG00000156261/ENSG00000178999	6
GO:0071824	GO:0071824	protein-DNA complex subunit organization	32417	319/21,081	8.6947e-07	2.40495e-05	1.77189e-05	ENSG00000102054/ENSG00000108384/ENSG00000112118/ENSG00000112130/ENSG00000113648/ENSG00000117748/ENSG00000163159/ENSG00000166451/ENSG00000167670/ENSG00000175792	10
GO:0045931	GO:0045931	positive regulation of mitotic cell cycle	32356	181/21,081	9.05447e-07	2.45536e-05	1.80903e-05	ENSG00000094804/ENSG00000108384/ENSG00000113648/ENSG00000134057/ENSG00000158402/ENSG00000164045/ENSG00000175063/ENSG00000178999	8
GO:0044843	GO:0044843	cell cycle G1/S phase transition	32417	335/21,081	1.35289e-06	3.59817e-05	2.65101e-05	ENSG00000014138/ENSG00000094804/ENSG00000112118/ENSG00000116017/ENSG00000117748/ENSG00000134057/ENSG00000158402/ENSG00000164045/ENSG00000166164/ENSG00000182973	10
GO:1900182	GO:1900182	positive regulation of protein localization to nucleus	32295	84/21,081	1.39395e-06	3.63741e-05	2.67992e-05	ENSG00000130726/ENSG00000130826/ENSG00000132341/ENSG00000146731/ENSG00000150753/ENSG00000156261	6
GO:0006323	GO:0006323	DNA packaging	32387	261/21,081	1.45077e-06	3.71558e-05	2.73752e-05	ENSG00000102054/ENSG00000112130/ENSG00000113648/ENSG00000116478/ENSG00000130726/ENSG00000134057/ENSG00000166451/ENSG00000167670/ENSG00000175792	9
GO:0033045	GO:0033045	regulation of sister chromatid segregation	32295	86/21,081	1.60159e-06	4.02727e-05	2.96716e-05	ENSG00000071539/ENSG00000094804/ENSG00000113648/ENSG00000134057/ENSG00000175063/ENSG00000178999	6
GO:0010948	GO:0010948	negative regulation of cell cycle process	32448	427/21,081	1.63418e-06	4.03585e-05	2.97348e-05	ENSG00000071539/ENSG00000094804/ENSG00000102054/ENSG00000113648/ENSG00000116017/ENSG00000117748/ENSG00000134057/ENSG00000158402/ENSG00000166164/ENSG00000178999/ENSG00000182973	11
GO:0031570	GO:0031570	DNA integrity checkpoint	32356	198/21,081	1.7772e-06	4.31205e-05	3.17697e-05	ENSG00000094804/ENSG00000100296/ENSG00000116017/ENSG00000117748/ENSG00000134057/ENSG00000158402/ENSG00000171792/ENSG00000182973	8
GO:0010833	GO:0010833	telomere maintenance via telomere lengthening	32295	88/21,081	1.83383e-06	4.37275e-05	3.22169e-05	ENSG00000130826/ENSG00000135372/ENSG00000146731/ENSG00000150753/ENSG00000156261/ENSG00000178999	6
GO:0007093	GO:0007093	mitotic cell cycle checkpoint	32356	200/21,081	1.9158e-06	4.49076e-05	3.30864e-05	ENSG00000071539/ENSG00000094804/ENSG00000116017/ENSG00000117748/ENSG00000134057/ENSG00000158402/ENSG00000178999/ENSG00000182973	8
GO:1901796	GO:1901796	regulation of signal transduction by p53 class mediator	32356	202/21,081	2.0635e-06	4.75636e-05	3.50433e-05	ENSG00000102054/ENSG00000116478/ENSG00000117748/ENSG00000122406/ENSG00000166164/ENSG00000171792/ENSG00000178999/ENSG00000273841	8
GO:1900180	GO:1900180	regulation of protein localization to nucleus	32325	143/21,081	2.28898e-06	5.18961e-05	3.82353e-05	ENSG00000112578/ENSG00000130726/ENSG00000130826/ENSG00000132341/ENSG00000146731/ENSG00000150753/ENSG00000156261	7
GO:0071897	GO:0071897	DNA biosynthetic process	32356	206/21,081	2.38814e-06	5.3271e-05	3.92482e-05	ENSG00000117748/ENSG00000125319/ENSG00000130826/ENSG00000135372/ENSG00000146731/ENSG00000150753/ENSG00000156261/ENSG00000178999	8
GO:0032204	GO:0032204	regulation of telomere maintenance	32295	93/21,081	2.53674e-06	5.56874e-05	4.10286e-05	ENSG00000130826/ENSG00000135372/ENSG00000146731/ENSG00000150753/ENSG00000156261/ENSG00000178999	6
GO:0043044	GO:0043044	ATP-dependent chromatin remodeling	32295	94/21,081	2.70068e-06	5.83601e-05	4.29977e-05	ENSG00000102054/ENSG00000112130/ENSG00000116478/ENSG00000163159/ENSG00000166451/ENSG00000175792	6
GO:0007051	GO:0007051	spindle organization	32356	212/21,081	2.95609e-06	6.28965e-05	4.634e-05	ENSG00000076382/ENSG00000089685/ENSG00000117632/ENSG00000128944/ENSG00000132341/ENSG00000134057/ENSG00000152240/ENSG00000178999	8
GO:1901991	GO:1901991	negative regulation of mitotic cell cycle phase transition	32387	290/21,081	3.4427e-06	7.21402e-05	5.31504e-05	ENSG00000071539/ENSG00000094804/ENSG00000116017/ENSG00000117748/ENSG00000134057/ENSG00000158402/ENSG00000166164/ENSG00000178999/ENSG00000182973	9
GO:0030071	GO:0030071	regulation of mitotic metaphase/anaphase transition	32264	56/21,081	3.64992e-06	7.53409e-05	5.55086e-05	ENSG00000071539/ENSG00000094804/ENSG00000134057/ENSG00000175063/ENSG00000178999	5
GO:1901992	GO:1901992	positive regulation of mitotic cell cycle phase transition	32295	100/21,081	3.87568e-06	7.88246e-05	5.80753e-05	ENSG00000094804/ENSG00000108384/ENSG00000134057/ENSG00000158402/ENSG00000164045/ENSG00000175063	6
GO:0051054	GO:0051054	positive regulation of DNA metabolic process	32356	222/21,081	4.15746e-06	8.33299e-05	6.13947e-05	ENSG00000111206/ENSG00000112130/ENSG00000130726/ENSG00000130826/ENSG00000146731/ENSG00000150753/ENSG00000156261/ENSG00000178999	8
GO:0000086	GO:0000086	G2/M transition of mitotic cell cycle	32387	298/21,081	4.29514e-06	8.47273e-05	6.24242e-05	ENSG00000094804/ENSG00000108384/ENSG00000111206/ENSG00000134057/ENSG00000152240/ENSG00000158402/ENSG00000164045/ENSG00000165304/ENSG00000178999	9
GO:0007091	GO:0007091	metaphase/anaphase transition of mitotic cell cycle	32264	58/21,081	4.3497e-06	8.47273e-05	6.24242e-05	ENSG00000071539/ENSG00000094804/ENSG00000134057/ENSG00000175063/ENSG00000178999	5
GO:0071103	GO:0071103	DNA conformation change	32417	385/21,081	4.6733e-06	8.97416e-05	6.61186e-05	ENSG00000102054/ENSG00000112118/ENSG00000112130/ENSG00000113648/ENSG00000116478/ENSG00000130726/ENSG00000134057/ENSG00000166451/ENSG00000167670/ENSG00000175792	10
GO:1902099	GO:1902099	regulation of metaphase/anaphase transition of cell cycle	32264	59/21,081	4.7369e-06	8.97416e-05	6.61186e-05	ENSG00000071539/ENSG00000094804/ENSG00000134057/ENSG00000175063/ENSG00000178999	5
GO:0010971	GO:0010971	positive regulation of G2/M transition of mitotic cell cycle	32234	28/21,081	5.37593e-06	9.9153e-05	7.30526e-05	ENSG00000108384/ENSG00000134057/ENSG00000158402/ENSG00000164045	4
GO:0010965	GO:0010965	regulation of mitotic sister chromatid separation	32264	61/21,081	5.59215e-06	9.9153e-05	7.30526e-05	ENSG00000071539/ENSG00000094804/ENSG00000134057/ENSG00000175063/ENSG00000178999	5
GO:0032206	GO:0032206	positive regulation of telomere maintenance	32264	61/21,081	5.59215e-06	9.9153e-05	7.30526e-05	ENSG00000130826/ENSG00000146731/ENSG00000150753/ENSG00000156261/ENSG00000178999	5
GO:0043486	GO:0043486	histone exchange	32264	61/21,081	5.59215e-06	9.9153e-05	7.30526e-05	ENSG00000102054/ENSG00000112130/ENSG00000163159/ENSG00000166451/ENSG00000175792	5
GO:0044784	GO:0044784	metaphase/anaphase transition of cell cycle	32264	61/21,081	5.59215e-06	9.9153e-05	7.30526e-05	ENSG00000071539/ENSG00000094804/ENSG00000134057/ENSG00000175063/ENSG00000178999	5
GO:0051306	GO:0051306	mitotic sister chromatid separation	32264	64/21,081	7.09687e-06	0.00012424	9.15359e-05	ENSG00000071539/ENSG00000094804/ENSG00000134057/ENSG00000175063/ENSG00000178999	5
GO:0006310	GO:0006310	DNA recombination	32387	320/21,081	7.63327e-06	0.00013196	9.72237e-05	ENSG00000071539/ENSG00000108384/ENSG00000112118/ENSG00000112130/ENSG00000117748/ENSG00000121211/ENSG00000125319/ENSG00000171792/ENSG00000175792	9
GO:1902751	GO:1902751	positive regulation of cell cycle G2/M phase transition	32234	31/21,081	8.18288e-06	0.000139715	0.000102937	ENSG00000108384/ENSG00000134057/ENSG00000158402/ENSG00000164045	4
GO:0007088	GO:0007088	regulation of mitotic nuclear division	32325	174/21,081	8.36692e-06	0.000141115	0.000103969	ENSG00000071539/ENSG00000094804/ENSG00000113648/ENSG00000134057/ENSG00000158402/ENSG00000175063/ENSG00000178999	7
GO:1905818	GO:1905818	regulation of chromosome separation	32264	67/21,081	8.90138e-06	0.000148321	0.000109278	ENSG00000071539/ENSG00000094804/ENSG00000134057/ENSG00000175063/ENSG00000178999	5
GO:1901989	GO:1901989	positive regulation of cell cycle phase transition	32295	117/21,081	9.609e-06	0.000158205	0.00011656	ENSG00000094804/ENSG00000108384/ENSG00000134057/ENSG00000158402/ENSG00000164045/ENSG00000175063	6
GO:0031571	GO:0031571	mitotic G1 DNA damage checkpoint	32264	72/21,081	1.26864e-05	0.000206416	0.00015208	ENSG00000116017/ENSG00000117748/ENSG00000134057/ENSG00000158402/ENSG00000182973	5
GO:1902749	GO:1902749	regulation of cell cycle G2/M phase transition	32356	260/21,081	1.31894e-05	0.000208598	0.000153688	ENSG00000094804/ENSG00000108384/ENSG00000113648/ENSG00000134057/ENSG00000152240/ENSG00000158402/ENSG00000164045/ENSG00000178999	8
GO:0042254	GO:0042254	ribosome biogenesis	32387	343/21,081	1.329e-05	0.000208598	0.000153688	ENSG00000001497/ENSG00000112578/ENSG00000122406/ENSG00000130826/ENSG00000132341/ENSG00000135372/ENSG00000156697/ENSG00000156990/ENSG00000275700	9
GO:2000278	GO:2000278	regulation of DNA biosynthetic process	32295	124/21,081	1.34034e-05	0.000208598	0.000153688	ENSG00000130826/ENSG00000135372/ENSG00000146731/ENSG00000150753/ENSG00000156261/ENSG00000178999	6
GO:0044783	GO:0044783	G1 DNA damage checkpoint	32264	73/21,081	1.35747e-05	0.000208598	0.000153688	ENSG00000116017/ENSG00000117748/ENSG00000134057/ENSG00000158402/ENSG00000182973	5
GO:0044819	GO:0044819	mitotic G1/S transition checkpoint	32264	73/21,081	1.35747e-05	0.000208598	0.000153688	ENSG00000116017/ENSG00000117748/ENSG00000134057/ENSG00000158402/ENSG00000182973	5
GO:0000077	GO:0000077	DNA damage checkpoint	32325	188/21,081	1.38483e-05	0.000210463	0.000155062	ENSG00000100296/ENSG00000116017/ENSG00000117748/ENSG00000134057/ENSG00000158402/ENSG00000171792/ENSG00000182973	7
GO:0051984	GO:0051984	positive regulation of chromosome segregation	32234	36/21,081	1.5077e-05	0.000226647	0.000166986	ENSG00000094804/ENSG00000113648/ENSG00000134057/ENSG00000178999	4
GO:0022618	GO:0022618	ribonucleoprotein complex assembly	32356	266/21,081	1.55513e-05	0.000231263	0.000170387	ENSG00000104408/ENSG00000122406/ENSG00000143486/ENSG00000147677/ENSG00000167088/ENSG00000168883/ENSG00000175792/ENSG00000273841	8
GO:0051031	GO:0051031	tRNA transport	32234	37/21,081	1.68508e-05	0.000247922	0.00018266	ENSG00000065978/ENSG00000102900/ENSG00000132341/ENSG00000138385	4
GO:0034470	GO:0034470	ncRNA processing	32417	449/21,081	1.7811e-05	0.000259291	0.000191037	ENSG00000001497/ENSG00000065427/ENSG00000112578/ENSG00000113272/ENSG00000122406/ENSG00000130826/ENSG00000135372/ENSG00000138385/ENSG00000156697/ENSG00000156990	10
GO:0071826	GO:0071826	ribonucleoprotein complex subunit organization	32356	273/21,081	1.87475e-05	0.000270081	0.000198987	ENSG00000104408/ENSG00000122406/ENSG00000143486/ENSG00000147677/ENSG00000167088/ENSG00000168883/ENSG00000175792/ENSG00000273841	8
GO:0051783	GO:0051783	regulation of nuclear division	32325	201/21,081	2.13259e-05	0.000301356	0.000222029	ENSG00000071539/ENSG00000094804/ENSG00000113648/ENSG00000134057/ENSG00000158402/ENSG00000175063/ENSG00000178999	7
GO:0065004	GO:0065004	protein-DNA complex assembly	32356	278/21,081	2.13542e-05	0.000301356	0.000222029	ENSG00000102054/ENSG00000108384/ENSG00000112118/ENSG00000113648/ENSG00000117748/ENSG00000166451/ENSG00000167670/ENSG00000175792	8
GO:2000045	GO:2000045	regulation of G1/S transition of mitotic cell cycle	32325	202/21,081	2.20174e-05	0.000307576	0.000226612	ENSG00000094804/ENSG00000116017/ENSG00000117748/ENSG00000134057/ENSG00000158402/ENSG00000166164/ENSG00000182973	7
GO:2000573	GO:2000573	positive regulation of DNA biosynthetic process	32264	81/21,081	2.25571e-05	0.000310349	0.000228654	ENSG00000130826/ENSG00000146731/ENSG00000150753/ENSG00000156261/ENSG00000178999	5
GO:2000134	GO:2000134	negative regulation of G1/S transition of mitotic cell cycle	32295	136/21,081	2.26646e-05	0.000310349	0.000228654	ENSG00000116017/ENSG00000117748/ENSG00000134057/ENSG00000158402/ENSG00000166164/ENSG00000182973	6
GO:0034728	GO:0034728	nucleosome organization	32325	205/21,081	2.42037e-05	0.000328174	0.000241787	ENSG00000102054/ENSG00000112130/ENSG00000113648/ENSG00000163159/ENSG00000166451/ENSG00000167670/ENSG00000175792	7
GO:0044774	GO:0044774	mitotic DNA integrity checkpoint	32295	138/21,081	2.46158e-05	0.000330521	0.000243516	ENSG00000094804/ENSG00000116017/ENSG00000117748/ENSG00000134057/ENSG00000158402/ENSG00000182973	6
GO:1902807	GO:1902807	negative regulation of cell cycle G1/S phase transition	32295	142/21,081	2.89239e-05	0.000384632	0.000283384	ENSG00000116017/ENSG00000117748/ENSG00000134057/ENSG00000158402/ENSG00000166164/ENSG00000182973	6
GO:0031497	GO:0031497	chromatin assembly	32325	214/21,081	3.1863e-05	0.000419681	0.000309207	ENSG00000102054/ENSG00000113648/ENSG00000116478/ENSG00000130726/ENSG00000166451/ENSG00000167670/ENSG00000175792	7
GO:0034504	GO:0034504	protein localization to nucleus	32356	303/21,081	3.94168e-05	0.000514277	0.000378902	ENSG00000102900/ENSG00000112578/ENSG00000130726/ENSG00000130826/ENSG00000132341/ENSG00000146731/ENSG00000150753/ENSG00000156261	8
GO:0050657	GO:0050657	nucleic acid transport	32325	222/21,081	4.02497e-05	0.000515419	0.000379743	ENSG00000065978/ENSG00000073792/ENSG00000100296/ENSG00000102900/ENSG00000119203/ENSG00000132341/ENSG00000138385	7
GO:0050658	GO:0050658	RNA transport	32325	222/21,081	4.02497e-05	0.000515419	0.000379743	ENSG00000065978/ENSG00000073792/ENSG00000100296/ENSG00000102900/ENSG00000119203/ENSG00000132341/ENSG00000138385	7
GO:0051236	GO:0051236	establishment of RNA localization	32325	225/21,081	4.38282e-05	0.000556095	0.000409712	ENSG00000065978/ENSG00000073792/ENSG00000100296/ENSG00000102900/ENSG00000119203/ENSG00000132341/ENSG00000138385	7
GO:0006338	GO:0006338	chromatin remodeling	32325	229/21,081	4.90021e-05	0.00061054	0.000449825	ENSG00000102054/ENSG00000112130/ENSG00000116478/ENSG00000130726/ENSG00000163159/ENSG00000166451/ENSG00000175792	7
GO:1902806	GO:1902806	regulation of cell cycle G1/S phase transition	32325	229/21,081	4.90021e-05	0.00061054	0.000449825	ENSG00000094804/ENSG00000116017/ENSG00000117748/ENSG00000134057/ENSG00000158402/ENSG00000166164/ENSG00000182973	7
GO:0045930	GO:0045930	negative regulation of mitotic cell cycle	32387	409/21,081	5.27008e-05	0.000650761	0.000479459	ENSG00000071539/ENSG00000094804/ENSG00000116017/ENSG00000117748/ENSG00000134057/ENSG00000158402/ENSG00000166164/ENSG00000178999/ENSG00000182973	9
GO:0051304	GO:0051304	chromosome separation	32264	97/21,081	5.38443e-05	0.000658997	0.000485527	ENSG00000071539/ENSG00000094804/ENSG00000134057/ENSG00000175063/ENSG00000178999	5
GO:0019080	GO:0019080	viral gene expression	32325	239/21,081	6.41612e-05	0.000778377	0.000573481	ENSG00000102900/ENSG00000116478/ENSG00000122406/ENSG00000125651/ENSG00000138385/ENSG00000143486/ENSG00000174444	7
GO:0006333	GO:0006333	chromatin assembly or disassembly	32325	241/21,081	6.76105e-05	0.000813089	0.000599057	ENSG00000102054/ENSG00000113648/ENSG00000116478/ENSG00000130726/ENSG00000166451/ENSG00000167670/ENSG00000175792	7
GO:0010389	GO:0010389	regulation of G2/M transition of mitotic cell cycle	32325	243/21,081	7.121e-05	0.000848995	0.000625511	ENSG00000094804/ENSG00000108384/ENSG00000134057/ENSG00000152240/ENSG00000158402/ENSG00000164045/ENSG00000178999	7
GO:0036297	GO:0036297	interstrand cross-link repair	32234	56/21,081	8.82157e-05	0.00104275	0.000768266	ENSG00000112039/ENSG00000112130/ENSG00000117748/ENSG00000125319	4
GO:2001020	GO:2001020	regulation of response to DNA damage stimulus	32325	253/21,081	9.16385e-05	0.00107403	0.000791312	ENSG00000100296/ENSG00000111206/ENSG00000112130/ENSG00000117748/ENSG00000122783/ENSG00000130726/ENSG00000273841	7
GO:0006364	GO:0006364	rRNA processing	32325	255/21,081	9.62474e-05	0.00111857	0.000824127	ENSG00000001497/ENSG00000112578/ENSG00000122406/ENSG00000130826/ENSG00000135372/ENSG00000156697/ENSG00000156990	7
GO:0016072	GO:0016072	rRNA metabolic process	32325	268/21,081	0.000131032	0.00149878	0.00110425	ENSG00000001497/ENSG00000112578/ENSG00000122406/ENSG00000130826/ENSG00000135372/ENSG00000156697/ENSG00000156990	7
GO:0071156	GO:0071156	regulation of cell cycle arrest	32264	117/21,081	0.00013113	0.00149878	0.00110425	ENSG00000111206/ENSG00000116017/ENSG00000134057/ENSG00000158402/ENSG00000182973	5
GO:0030330	GO:0030330	DNA damage response, signal transduction by p53 class mediator	32264	118/21,081	0.000136486	0.00154721	0.00113993	ENSG00000111206/ENSG00000116017/ENSG00000134057/ENSG00000158402/ENSG00000182973	5
GO:0006977	GO:0006977	DNA damage response, signal transduction by p53 class mediator resulting in cell cycle arrest	32234	65/21,081	0.000158029	0.00177686	0.00130913	ENSG00000116017/ENSG00000134057/ENSG00000158402/ENSG00000182973	4
GO:0072431	GO:0072431	signal transduction involved in mitotic G1 DNA damage checkpoint	32234	66/21,081	0.000167691	0.00185534	0.00136695	ENSG00000116017/ENSG00000134057/ENSG00000158402/ENSG00000182973	4
GO:1902400	GO:1902400	intracellular signal transduction involved in G1 DNA damage checkpoint	32234	66/21,081	0.000167691	0.00185534	0.00136695	ENSG00000116017/ENSG00000134057/ENSG00000158402/ENSG00000182973	4
GO:0006302	GO:0006302	double-strand break repair	32325	282/21,081	0.000179269	0.00196769	0.00144973	ENSG00000071539/ENSG00000108384/ENSG00000111206/ENSG00000112118/ENSG00000112130/ENSG00000117748/ENSG00000122783	7
GO:0072413	GO:0072413	signal transduction involved in mitotic cell cycle checkpoint	32234	68/21,081	0.000188286	0.0020186	0.00148723	ENSG00000116017/ENSG00000134057/ENSG00000158402/ENSG00000182973	4
GO:1902402	GO:1902402	signal transduction involved in mitotic DNA damage checkpoint	32234	68/21,081	0.000188286	0.0020186	0.00148723	ENSG00000116017/ENSG00000134057/ENSG00000158402/ENSG00000182973	4
GO:1902403	GO:1902403	signal transduction involved in mitotic DNA integrity checkpoint	32234	68/21,081	0.000188286	0.0020186	0.00148723	ENSG00000116017/ENSG00000134057/ENSG00000158402/ENSG00000182973	4
GO:0015931	GO:0015931	nucleobase-containing compound transport	32325	285/21,081	0.000191273	0.00203485	0.00149921	ENSG00000065978/ENSG00000073792/ENSG00000100296/ENSG00000102900/ENSG00000119203/ENSG00000132341/ENSG00000138385	7
GO:0051310	GO:0051310	metaphase plate congression	32234	69/21,081	0.000199239	0.00210342	0.00154973	ENSG00000076382/ENSG00000134057/ENSG00000142945/ENSG00000178999	4
GO:0006260	GO:0006260	DNA replication	32325	288/21,081	0.000203919	0.00213651	0.00157411	ENSG00000014138/ENSG00000094804/ENSG00000102054/ENSG00000112118/ENSG00000117748/ENSG00000167670/ENSG00000171792	7
GO:0044773	GO:0044773	mitotic DNA damage checkpoint	32264	130/21,081	0.000214715	0.00223272	0.00164499	ENSG00000116017/ENSG00000117748/ENSG00000134057/ENSG00000158402/ENSG00000182973	5
GO:0007052	GO:0007052	mitotic spindle organization	32264	135/21,081	0.000255857	0.00264067	0.00194556	ENSG00000089685/ENSG00000117632/ENSG00000132341/ENSG00000134057/ENSG00000178999	5
GO:0045814	GO:0045814	negative regulation of gene expression, epigenetic	32264	136/21,081	0.000264757	0.00271229	0.00199832	ENSG00000102054/ENSG00000113648/ENSG00000119403/ENSG00000164032/ENSG00000196787	5
GO:0006282	GO:0006282	regulation of DNA repair	32264	137/21,081	0.000273891	0.00278523	0.00205206	ENSG00000111206/ENSG00000112130/ENSG00000117748/ENSG00000122783/ENSG00000130726	5
GO:0071482	GO:0071482	cellular response to light stimulus	32264	138/21,081	0.000283262	0.0028595	0.00210678	ENSG00000133256/ENSG00000164045/ENSG00000168078/ENSG00000171792/ENSG00000178999	5
GO:0061982	GO:0061982	meiosis I cell cycle process	32264	141/21,081	0.000312841	0.00311266	0.0022933	ENSG00000071539/ENSG00000108384/ENSG00000121211/ENSG00000158402/ENSG00000164045	5
GO:0071426	GO:0071426	ribonucleoprotein complex export from nucleus	32264	141/21,081	0.000312841	0.00311266	0.0022933	ENSG00000100296/ENSG00000102900/ENSG00000119203/ENSG00000132341/ENSG00000138385	5
GO:0042770	GO:0042770	signal transduction in response to DNA damage	32264	144/21,081	0.000344706	0.00338105	0.00249104	ENSG00000111206/ENSG00000116017/ENSG00000134057/ENSG00000158402/ENSG00000182973	5
GO:0097549	GO:0097549	chromatin organization involved in negative regulation of transcription	32264	144/21,081	0.000344706	0.00338105	0.00249104	ENSG00000113648/ENSG00000116478/ENSG00000130726/ENSG00000164032/ENSG00000196787	5
GO:0000725	GO:0000725	recombinational repair	32264	146/21,081	0.000367274	0.00356649	0.00262767	ENSG00000108384/ENSG00000112118/ENSG00000117748/ENSG00000125319/ENSG00000171792	5
GO:0006409	GO:0006409	tRNA export from nucleus	32203	34/21,081	0.000383002	0.00356649	0.00262767	ENSG00000102900/ENSG00000132341/ENSG00000138385	3
GO:0007094	GO:0007094	mitotic spindle assembly checkpoint	32203	34/21,081	0.000383002	0.00356649	0.00262767	ENSG00000071539/ENSG00000134057/ENSG00000178999	3
GO:0031577	GO:0031577	spindle checkpoint	32203	34/21,081	0.000383002	0.00356649	0.00262767	ENSG00000071539/ENSG00000134057/ENSG00000178999	3
GO:0071173	GO:0071173	spindle assembly checkpoint	32203	34/21,081	0.000383002	0.00356649	0.00262767	ENSG00000071539/ENSG00000134057/ENSG00000178999	3
GO:0071174	GO:0071174	mitotic spindle checkpoint	32203	34/21,081	0.000383002	0.00356649	0.00262767	ENSG00000071539/ENSG00000134057/ENSG00000178999	3
GO:0071431	GO:0071431	tRNA-containing ribonucleoprotein complex export from nucleus	32203	34/21,081	0.000383002	0.00356649	0.00262767	ENSG00000102900/ENSG00000132341/ENSG00000138385	3
GO:0072401	GO:0072401	signal transduction involved in DNA integrity checkpoint	32234	82/21,081	0.000386821	0.00356649	0.00262767	ENSG00000116017/ENSG00000134057/ENSG00000158402/ENSG00000182973	4
GO:0072422	GO:0072422	signal transduction involved in DNA damage checkpoint	32234	82/21,081	0.000386821	0.00356649	0.00262767	ENSG00000116017/ENSG00000134057/ENSG00000158402/ENSG00000182973	4
GO:0072395	GO:0072395	signal transduction involved in cell cycle checkpoint	32234	83/21,081	0.000405121	0.00371048	0.00273375	ENSG00000116017/ENSG00000134057/ENSG00000158402/ENSG00000182973	4
GO:0071166	GO:0071166	ribonucleoprotein complex localization	32264	151/21,081	0.000428587	0.00389957	0.00287307	ENSG00000100296/ENSG00000102900/ENSG00000119203/ENSG00000132341/ENSG00000138385	5
GO:0045841	GO:0045841	negative regulation of mitotic metaphase/anaphase transition	32203	36/21,081	0.000454245	0.00410602	0.00302518	ENSG00000071539/ENSG00000134057/ENSG00000178999	3
GO:0034644	GO:0034644	cellular response to UV	32234	86/21,081	0.000463729	0.00415634	0.00306225	ENSG00000164045/ENSG00000168078/ENSG00000171792/ENSG00000178999	4
GO:0000377	GO:0000377	RNA splicing, via transesterification reactions with bulged adenosine as nucleophile	32356	435/21,081	0.000468828	0.00415634	0.00306225	ENSG00000065978/ENSG00000095485/ENSG00000104824/ENSG00000119203/ENSG00000125651/ENSG00000126698/ENSG00000167088/ENSG00000168883	8
GO:0000398	GO:0000398	mRNA splicing, via spliceosome	32356	435/21,081	0.000468828	0.00415634	0.00306225	ENSG00000065978/ENSG00000095485/ENSG00000104824/ENSG00000119203/ENSG00000125651/ENSG00000126698/ENSG00000167088/ENSG00000168883	8
GO:0006405	GO:0006405	RNA export from nucleus	32264	155/21,081	0.000482958	0.00425434	0.00313445	ENSG00000100296/ENSG00000102900/ENSG00000119203/ENSG00000132341/ENSG00000138385	5
GO:0000375	GO:0000375	RNA splicing, via transesterification reactions	32356	438/21,081	0.000490562	0.00425998	0.00313861	ENSG00000065978/ENSG00000095485/ENSG00000104824/ENSG00000119203/ENSG00000125651/ENSG00000126698/ENSG00000167088/ENSG00000168883	8
GO:0002183	GO:0002183	cytoplasmic translational initiation	32203	37/21,081	0.000492839	0.00425998	0.00313861	ENSG00000104408/ENSG00000143486/ENSG00000147677	3
GO:1902100	GO:1902100	negative regulation of metaphase/anaphase transition of cell cycle	32203	37/21,081	0.000492839	0.00425998	0.00313861	ENSG00000071539/ENSG00000134057/ENSG00000178999	3
GO:0050000	GO:0050000	chromosome localization	32234	88/21,081	0.000506009	0.00431779	0.0031812	ENSG00000076382/ENSG00000134057/ENSG00000142945/ENSG00000178999	4
GO:0051303	GO:0051303	establishment of chromosome localization	32234	88/21,081	0.000506009	0.00431779	0.0031812	ENSG00000076382/ENSG00000134057/ENSG00000142945/ENSG00000178999	4
GO:0034401	GO:0034401	chromatin organization involved in regulation of transcription	32264	157/21,081	0.000512016	0.00431779	0.0031812	ENSG00000113648/ENSG00000116478/ENSG00000130726/ENSG00000164032/ENSG00000196787	5
GO:2001251	GO:2001251	negative regulation of chromosome organization	32264	157/21,081	0.000512016	0.00431779	0.0031812	ENSG00000071539/ENSG00000113648/ENSG00000134057/ENSG00000135372/ENSG00000178999	5
GO:0097064	GO:0097064	ncRNA export from nucleus	32203	38/21,081	0.000533473	0.00447148	0.00329443	ENSG00000102900/ENSG00000132341/ENSG00000138385	3
GO:0071158	GO:0071158	positive regulation of cell cycle arrest	32234	91/21,081	0.000574473	0.0047717	0.00351562	ENSG00000116017/ENSG00000134057/ENSG00000158402/ENSG00000182973	4
GO:2000816	GO:2000816	negative regulation of mitotic sister chromatid separation	32203	39/21,081	0.000576192	0.0047717	0.00351562	ENSG00000071539/ENSG00000134057/ENSG00000178999	3
GO:1902850	GO:1902850	microtubule cytoskeleton organization involved in mitosis	32264	163/21,081	0.00060712	0.0049898	0.00367632	ENSG00000089685/ENSG00000117632/ENSG00000132341/ENSG00000134057/ENSG00000178999	5
GO:0006270	GO:0006270	DNA replication initiation	32203	40/21,081	0.000621037	0.0049898	0.00367632	ENSG00000014138/ENSG00000094804/ENSG00000112118	3
GO:0016572	GO:0016572	histone phosphorylation	32203	40/21,081	0.000621037	0.0049898	0.00367632	ENSG00000113648/ENSG00000134057/ENSG00000178999	3
GO:1905819	GO:1905819	negative regulation of chromosome separation	32203	40/21,081	0.000621037	0.0049898	0.00367632	ENSG00000071539/ENSG00000134057/ENSG00000178999	3
GO:0006334	GO:0006334	nucleosome assembly	32264	164/21,081	0.000624176	0.0049898	0.00367632	ENSG00000102054/ENSG00000113648/ENSG00000166451/ENSG00000167670/ENSG00000175792	5
GO:0045727	GO:0045727	positive regulation of translation	32264	164/21,081	0.000624176	0.0049898	0.00367632	ENSG00000104408/ENSG00000104824/ENSG00000122406/ENSG00000135372/ENSG00000156990	5
GO:0007050	GO:0007050	cell cycle arrest	32295	252/21,081	0.000657374	0.00522499	0.00384959	ENSG00000111206/ENSG00000115241/ENSG00000116017/ENSG00000134057/ENSG00000158402/ENSG00000182973	6
GO:0000154	GO:0000154	rRNA modification	32203	41/21,081	0.000668053	0.00527952	0.00388977	ENSG00000130826/ENSG00000135372/ENSG00000156990	3
GO:0031118	GO:0031118	rRNA pseudouridine synthesis	32174	10/21,081	0.000758577	0.00592719	0.00436695	ENSG00000130826/ENSG00000156990	2
GO:1905216	GO:1905216	positive regulation of RNA binding	32174	10/21,081	0.000758577	0.00592719	0.00436695	ENSG00000104408/ENSG00000104824	2
GO:0033048	GO:0033048	negative regulation of mitotic sister chromatid segregation	32203	43/21,081	0.000768758	0.00597299	0.0044007	ENSG00000071539/ENSG00000134057/ENSG00000178999	3
GO:0031123	GO:0031123	RNA 3'-end processing	32264	172/21,081	0.000773883	0.00597922	0.00440528	ENSG00000100296/ENSG00000119203/ENSG00000130826/ENSG00000134057/ENSG00000138385	5
GO:0009451	GO:0009451	RNA modification	32264	174/21,081	0.00081517	0.00625033	0.00460503	ENSG00000113272/ENSG00000130826/ENSG00000135372/ENSG00000138385/ENSG00000156990	5
GO:0034080	GO:0034080	CENP-A containing nucleosome assembly	32203	44/21,081	0.00082253	0.00625033	0.00460503	ENSG00000102054/ENSG00000166451/ENSG00000175792	3
GO:0061641	GO:0061641	CENP-A containing chromatin organization	32203	44/21,081	0.00082253	0.00625033	0.00460503	ENSG00000102054/ENSG00000166451/ENSG00000175792	3
GO:0033046	GO:0033046	negative regulation of sister chromatid segregation	32203	45/21,081	0.000878635	0.00660409	0.00486567	ENSG00000071539/ENSG00000134057/ENSG00000178999	3
GO:1901976	GO:1901976	regulation of cell cycle checkpoint	32203	45/21,081	0.000878635	0.00660409	0.00486567	ENSG00000100296/ENSG00000117748/ENSG00000134057	3
GO:0075522	GO:0075522	IRES-dependent viral translational initiation	32174	11/21,081	0.000924635	0.00687511	0.00506534	ENSG00000138385/ENSG00000143486	2
GO:1902415	GO:1902415	regulation of mRNA binding	32174	11/21,081	0.000924635	0.00687511	0.00506534	ENSG00000104408/ENSG00000104824	2
GO:0051985	GO:0051985	negative regulation of chromosome segregation	32203	46/21,081	0.000937113	0.00693063	0.00510625	ENSG00000071539/ENSG00000134057/ENSG00000178999	3
GO:0000079	GO:0000079	regulation of cyclin-dependent protein serine/threonine kinase activity	32234	106/21,081	0.00101829	0.0074909	0.00551904	ENSG00000094804/ENSG00000134057/ENSG00000158402/ENSG00000164045	4
GO:0006401	GO:0006401	RNA catabolic process	32356	493/21,081	0.00105763	0.00772543	0.00569183	ENSG00000065978/ENSG00000073792/ENSG00000104408/ENSG00000122406/ENSG00000130826/ENSG00000138385/ENSG00000174444/ENSG00000182973	8
GO:0031055	GO:0031055	chromatin remodeling at centromere	32203	48/21,081	0.00106134	0.00772543	0.00569183	ENSG00000102054/ENSG00000166451/ENSG00000175792	3
GO:0000492	GO:0000492	box C/D snoRNP assembly	32174	12/21,081	0.00110655	0.00797063	0.00587249	ENSG00000175792/ENSG00000273841	2
GO:0035404	GO:0035404	histone-serine phosphorylation	32174	12/21,081	0.00110655	0.00797063	0.00587249	ENSG00000134057/ENSG00000178999	2
GO:0006913	GO:0006913	nucleocytoplasmic transport	32325	386/21,081	0.0011627	0.00833031	0.00613749	ENSG00000100296/ENSG00000102900/ENSG00000119203/ENSG00000130726/ENSG00000132341/ENSG00000138385/ENSG00000167088	7
GO:1904029	GO:1904029	regulation of cyclin-dependent protein kinase activity	32234	110/21,081	0.00116853	0.00833031	0.00613749	ENSG00000094804/ENSG00000134057/ENSG00000158402/ENSG00000164045	4
GO:0051099	GO:0051099	positive regulation of binding	32264	189/21,081	0.00117934	0.00836426	0.0061625	ENSG00000104408/ENSG00000104824/ENSG00000117632/ENSG00000130726/ENSG00000132341	5
GO:0051169	GO:0051169	nuclear transport	32325	389/21,081	0.00121572	0.00857826	0.00632017	ENSG00000100296/ENSG00000102900/ENSG00000119203/ENSG00000130726/ENSG00000132341/ENSG00000138385/ENSG00000167088	7
GO:0033127	GO:0033127	regulation of histone phosphorylation	32174	13/21,081	0.0013042	0.00910962	0.00671166	ENSG00000113648/ENSG00000134057	2
GO:1905214	GO:1905214	regulation of RNA binding	32174	13/21,081	0.0013042	0.00910962	0.00671166	ENSG00000104408/ENSG00000104824	2
GO:0007080	GO:0007080	mitotic metaphase plate congression	32203	53/21,081	0.00141606	0.0097487	0.00718251	ENSG00000134057/ENSG00000142945/ENSG00000178999	3
GO:0045839	GO:0045839	negative regulation of mitotic nuclear division	32203	53/21,081	0.00141606	0.0097487	0.00718251	ENSG00000071539/ENSG00000134057/ENSG00000178999	3
GO:0034250	GO:0034250	positive regulation of cellular amide metabolic process	32264	197/21,081	0.00141684	0.0097487	0.00718251	ENSG00000104408/ENSG00000104824/ENSG00000122406/ENSG00000135372/ENSG00000156990	5
GO:0035335	GO:0035335	peptidyl-tyrosine dephosphorylation	32234	117/21,081	0.00146777	0.00999965	0.0073674	ENSG00000130829/ENSG00000143727/ENSG00000158402/ENSG00000164045	4
GO:1905269	GO:1905269	positive regulation of chromatin organization	32234	117/21,081	0.00146777	0.00999965	0.0073674	ENSG00000119403/ENSG00000130726/ENSG00000134057/ENSG00000166164	4

## Sheet: Testis (rho > 0.8)
GO analysis of stage positive (rho > 0.8) genes in testis
	ID	Description	GeneRatio	BgRatio	P value	P.adjust	qvalue	GeneID	Count
GO:0022412	GO:0022412	cellular process involved in reproduction in multicellular organism	136/2041	396/21,081	6.21756e-42	3.31955e-38	3.31955e-38	ENSG00000006047/ENSG00000007168/ENSG00000028839/ENSG00000039600/ENSG00000042813/ENSG00000054796/ENSG00000064703/ENSG00000065371/ENSG00000071539/ENSG00000073146/ENSG00000077327/ENSG00000077800/ENSG00000087903/ENSG00000092345/ENSG00000100206/ENSG00000104755/ENSG00000104941/ENSG00000105146/ENSG00000106304/ENSG00000106328/ENSG00000106648/ENSG00000108384/ENSG00000109832/ENSG00000111644/ENSG00000112053…	136
GO:0007286	GO:0007286	spermatid development	82/2041	168/21,081	8.41263e-39	2.24575e-35	2.24575e-35	ENSG00000007168/ENSG00000028839/ENSG00000039600/ENSG00000042813/ENSG00000054796/ENSG00000065371/ENSG00000071539/ENSG00000077327/ENSG00000087903/ENSG00000100206/ENSG00000104941/ENSG00000106328/ENSG00000106648/ENSG00000109832/ENSG00000111644/ENSG00000112053/ENSG00000112530/ENSG00000112981/ENSG00000114473/ENSG00000114547/ENSG00000115257/ENSG00000116254/ENSG00000118434/ENSG00000118690/ENSG00000124678…	82
GO:0048515	GO:0048515	spermatid differentiation	83/2041	174/21,081	2.66141e-38	4.73642e-35	4.73642e-35	ENSG00000007168/ENSG00000028839/ENSG00000039600/ENSG00000042813/ENSG00000054796/ENSG00000065371/ENSG00000071539/ENSG00000077327/ENSG00000087903/ENSG00000100206/ENSG00000104941/ENSG00000106328/ENSG00000106648/ENSG00000109832/ENSG00000111644/ENSG00000112053/ENSG00000112530/ENSG00000112981/ENSG00000114473/ENSG00000114547/ENSG00000115257/ENSG00000116254/ENSG00000118434/ENSG00000118690/ENSG00000124678…	83
GO:0003341	GO:0003341	cilium movement	78/2041	162/21,081	1.9851e-36	2.64961e-33	2.64961e-33	ENSG00000004809/ENSG00000004838/ENSG00000064199/ENSG00000065371/ENSG00000070761/ENSG00000080572/ENSG00000086288/ENSG00000089101/ENSG00000092850/ENSG00000101448/ENSG00000104941/ENSG00000105679/ENSG00000112053/ENSG00000112981/ENSG00000114473/ENSG00000114547/ENSG00000118690/ENSG00000122735/ENSG00000125409/ENSG00000125863/ENSG00000129295/ENSG00000129646/ENSG00000131044/ENSG00000131126/ENSG00000132681…	78
GO:0009566	GO:0009566	fertilization	86/2041	219/21,081	8.87114e-32	9.47261e-29	9.47261e-29	ENSG00000004809/ENSG00000042813/ENSG00000060138/ENSG00000064199/ENSG00000069018/ENSG00000085465/ENSG00000099338/ENSG00000100312/ENSG00000104450/ENSG00000104691/ENSG00000104755/ENSG00000104901/ENSG00000106304/ENSG00000111254/ENSG00000111644/ENSG00000114547/ENSG00000115257/ENSG00000115556/ENSG00000120160/ENSG00000120498/ENSG00000122986/ENSG00000128596/ENSG00000130270/ENSG00000130943/ENSG00000131126…	86
GO:0007281	GO:0007281	germ cell development	99/2041	290/21,081	1.59746e-30	1.42147e-27	1.42147e-27	ENSG00000006047/ENSG00000007168/ENSG00000028839/ENSG00000039600/ENSG00000042813/ENSG00000054796/ENSG00000064703/ENSG00000065371/ENSG00000071539/ENSG00000073146/ENSG00000077327/ENSG00000087903/ENSG00000092345/ENSG00000100206/ENSG00000104941/ENSG00000105146/ENSG00000106328/ENSG00000106648/ENSG00000109832/ENSG00000111644/ENSG00000112053/ENSG00000112530/ENSG00000112981/ENSG00000114473/ENSG00000114547…	99
GO:0007018	GO:0007018	microtubule-based movement	114/2041	385/21,081	1.14654e-28	8.74483e-26	8.74483e-26	ENSG00000004809/ENSG00000004838/ENSG00000007168/ENSG00000032742/ENSG00000041353/ENSG00000064199/ENSG00000065371/ENSG00000067606/ENSG00000070761/ENSG00000075945/ENSG00000080572/ENSG00000086288/ENSG00000088727/ENSG00000089101/ENSG00000092850/ENSG00000096872/ENSG00000100246/ENSG00000101448/ENSG00000103351/ENSG00000103723/ENSG00000104941/ENSG00000105679/ENSG00000111837/ENSG00000112053/ENSG00000112981…	114
GO:0001539	GO:0001539	cilium or flagellum-dependent cell motility	58/2041	127/21,081	6.62316e-26	3.929e-23	3.929e-23	ENSG00000004809/ENSG00000065371/ENSG00000070761/ENSG00000080572/ENSG00000086288/ENSG00000092850/ENSG00000101448/ENSG00000104941/ENSG00000105679/ENSG00000112053/ENSG00000114473/ENSG00000114547/ENSG00000118690/ENSG00000122735/ENSG00000124721/ENSG00000125409/ENSG00000125863/ENSG00000129295/ENSG00000129646/ENSG00000131044/ENSG00000131126/ENSG00000132681/ENSG00000139537/ENSG00000139908/ENSG00000140623…	58
GO:0060285	GO:0060285	cilium-dependent cell motility	58/2041	127/21,081	6.62316e-26	3.929e-23	3.929e-23	ENSG00000004809/ENSG00000065371/ENSG00000070761/ENSG00000080572/ENSG00000086288/ENSG00000092850/ENSG00000101448/ENSG00000104941/ENSG00000105679/ENSG00000112053/ENSG00000114473/ENSG00000114547/ENSG00000118690/ENSG00000122735/ENSG00000124721/ENSG00000125409/ENSG00000125863/ENSG00000129295/ENSG00000129646/ENSG00000131044/ENSG00000131126/ENSG00000132681/ENSG00000139537/ENSG00000139908/ENSG00000140623…	58
GO:0060294	GO:0060294	cilium movement involved in cell motility	54/2041	116/21,081	1.02434e-24	5.46897e-22	5.46897e-22	ENSG00000004809/ENSG00000065371/ENSG00000070761/ENSG00000080572/ENSG00000086288/ENSG00000092850/ENSG00000101448/ENSG00000104941/ENSG00000105679/ENSG00000112053/ENSG00000114473/ENSG00000114547/ENSG00000118690/ENSG00000122735/ENSG00000125409/ENSG00000125863/ENSG00000129295/ENSG00000129646/ENSG00000131044/ENSG00000131126/ENSG00000132681/ENSG00000139908/ENSG00000140623/ENSG00000144451/ENSG00000145491…	54
GO:0007338	GO:0007338	single fertilization	68/2041	182/21,081	6.43526e-24	3.12344e-21	3.12344e-21	ENSG00000004809/ENSG00000042813/ENSG00000064199/ENSG00000069018/ENSG00000085465/ENSG00000099338/ENSG00000100312/ENSG00000104450/ENSG00000104691/ENSG00000104755/ENSG00000104901/ENSG00000106304/ENSG00000111254/ENSG00000114547/ENSG00000115257/ENSG00000115556/ENSG00000120160/ENSG00000122986/ENSG00000128596/ENSG00000130270/ENSG00000130943/ENSG00000131126/ENSG00000133962/ENSG00000134007/ENSG00000134249…	68
GO:0051321	GO:0051321	meiotic cell cycle	86/2041	279/21,081	3.28434e-23	1.46126e-20	1.46126e-20	ENSG00000054796/ENSG00000057468/ENSG00000066923/ENSG00000071539/ENSG00000073146/ENSG00000077800/ENSG00000077935/ENSG00000079393/ENSG00000092345/ENSG00000100206/ENSG00000105146/ENSG00000108384/ENSG00000112053/ENSG00000120498/ENSG00000121101/ENSG00000124702/ENSG00000125207/ENSG00000126803/ENSG00000126856/ENSG00000131462/ENSG00000133101/ENSG00000134278/ENSG00000136856/ENSG00000137948/ENSG00000138587…	86
GO:0030317	GO:0030317	flagellated sperm motility	46/2041	101/21,081	9.0487e-21	3.45079e-18	3.45079e-18	ENSG00000004809/ENSG00000065371/ENSG00000080572/ENSG00000086288/ENSG00000092850/ENSG00000101448/ENSG00000105679/ENSG00000112053/ENSG00000114473/ENSG00000114547/ENSG00000118690/ENSG00000122735/ENSG00000125409/ENSG00000129295/ENSG00000129646/ENSG00000131044/ENSG00000131126/ENSG00000132681/ENSG00000139908/ENSG00000140623/ENSG00000144451/ENSG00000145491/ENSG00000146221/ENSG00000147081/ENSG00000152670…	46
GO:0097722	GO:0097722	sperm motility	46/2041	101/21,081	9.0487e-21	3.45079e-18	3.45079e-18	ENSG00000004809/ENSG00000065371/ENSG00000080572/ENSG00000086288/ENSG00000092850/ENSG00000101448/ENSG00000105679/ENSG00000112053/ENSG00000114473/ENSG00000114547/ENSG00000118690/ENSG00000122735/ENSG00000125409/ENSG00000129295/ENSG00000129646/ENSG00000131044/ENSG00000131126/ENSG00000132681/ENSG00000139908/ENSG00000140623/ENSG00000144451/ENSG00000145491/ENSG00000146221/ENSG00000147081/ENSG00000152670…	46
GO:0044782	GO:0044782	cilium organization	105/2041	420/21,081	3.0578e-20	1.08837e-17	1.08837e-17	ENSG00000004838/ENSG00000007168/ENSG00000010361/ENSG00000032742/ENSG00000065371/ENSG00000070761/ENSG00000075945/ENSG00000079335/ENSG00000080572/ENSG00000083799/ENSG00000086288/ENSG00000087903/ENSG00000089101/ENSG00000092200/ENSG00000092850/ENSG00000096872/ENSG00000099940/ENSG00000100379/ENSG00000101624/ENSG00000103021/ENSG00000103351/ENSG00000104450/ENSG00000104941/ENSG00000106477/ENSG00000108641…	105
GO:0007127	GO:0007127	meiosis I	51/2041	135/21,081	1.58924e-18	5.3031e-16	5.3031e-16	ENSG00000054796/ENSG00000057468/ENSG00000066923/ENSG00000071539/ENSG00000073146/ENSG00000100206/ENSG00000108384/ENSG00000120498/ENSG00000124702/ENSG00000126803/ENSG00000126856/ENSG00000133101/ENSG00000136856/ENSG00000137948/ENSG00000139351/ENSG00000141255/ENSG00000142025/ENSG00000143194/ENSG00000143452/ENSG00000150783/ENSG00000152670/ENSG00000154611/ENSG00000156414/ENSG00000159374/ENSG00000161609…	51
GO:1903046	GO:1903046	meiotic cell cycle process	66/2041	213/21,081	2.98153e-18	9.36375e-16	9.36375e-16	ENSG00000054796/ENSG00000057468/ENSG00000066923/ENSG00000071539/ENSG00000073146/ENSG00000092345/ENSG00000100206/ENSG00000108384/ENSG00000120498/ENSG00000121101/ENSG00000124702/ENSG00000126803/ENSG00000126856/ENSG00000131462/ENSG00000133101/ENSG00000134278/ENSG00000136856/ENSG00000137948/ENSG00000139351/ENSG00000141255/ENSG00000142025/ENSG00000143194/ENSG00000143452/ENSG00000150783/ENSG00000152670…	66
GO:0060271	GO:0060271	cilium assembly	97/2041	400/21,081	7.94435e-18	2.35638e-15	2.35638e-15	ENSG00000004838/ENSG00000007168/ENSG00000010361/ENSG00000032742/ENSG00000070761/ENSG00000075945/ENSG00000079335/ENSG00000080572/ENSG00000083799/ENSG00000086288/ENSG00000087903/ENSG00000092200/ENSG00000092850/ENSG00000096872/ENSG00000099940/ENSG00000100379/ENSG00000101624/ENSG00000103021/ENSG00000103351/ENSG00000104450/ENSG00000104941/ENSG00000106477/ENSG00000108641/ENSG00000109944/ENSG00000110318…	97
GO:0007140	GO:0007140	male meiotic nuclear division	29/2041	49/21,081	1.33117e-17	3.54445e-15	3.54445e-15	ENSG00000054796/ENSG00000071539/ENSG00000073146/ENSG00000100206/ENSG00000108384/ENSG00000120498/ENSG00000121101/ENSG00000126803/ENSG00000133101/ENSG00000136856/ENSG00000137948/ENSG00000139351/ENSG00000142025/ENSG00000143194/ENSG00000152670/ENSG00000154438/ENSG00000156414/ENSG00000157060/ENSG00000159374/ENSG00000162039/ENSG00000163806/ENSG00000167077/ENSG00000170315/ENSG00000180336/ENSG00000182134…	29
GO:0140013	GO:0140013	meiotic nuclear division	62/2041	197/21,081	1.33819e-17	3.54445e-15	3.54445e-15	ENSG00000054796/ENSG00000057468/ENSG00000066923/ENSG00000071539/ENSG00000073146/ENSG00000092345/ENSG00000100206/ENSG00000108384/ENSG00000120498/ENSG00000121101/ENSG00000124702/ENSG00000126803/ENSG00000126856/ENSG00000133101/ENSG00000134278/ENSG00000136856/ENSG00000137948/ENSG00000139351/ENSG00000141255/ENSG00000142025/ENSG00000143194/ENSG00000143452/ENSG00000150783/ENSG00000152670/ENSG00000154438…	62
GO:0061982	GO:0061982	meiosis I cell cycle process	51/2041	141/21,081	1.39415e-17	3.54445e-15	3.54445e-15	ENSG00000054796/ENSG00000057468/ENSG00000066923/ENSG00000071539/ENSG00000073146/ENSG00000100206/ENSG00000108384/ENSG00000120498/ENSG00000124702/ENSG00000126803/ENSG00000126856/ENSG00000133101/ENSG00000136856/ENSG00000137948/ENSG00000139351/ENSG00000141255/ENSG00000142025/ENSG00000143194/ENSG00000143452/ENSG00000150783/ENSG00000152670/ENSG00000154611/ENSG00000156414/ENSG00000159374/ENSG00000161609…	51
GO:0035036	GO:0035036	sperm-egg recognition	34/2041	72/21,081	2.56625e-16	6.22783e-14	6.22783e-14	ENSG00000042813/ENSG00000064199/ENSG00000085465/ENSG00000099338/ENSG00000100312/ENSG00000104755/ENSG00000106304/ENSG00000115257/ENSG00000122986/ENSG00000130270/ENSG00000131126/ENSG00000133962/ENSG00000134007/ENSG00000134249/ENSG00000139985/ENSG00000141316/ENSG00000146839/ENSG00000152705/ENSG00000153132/ENSG00000160886/ENSG00000165076/ENSG00000166762/ENSG00000168619/ENSG00000174898/ENSG00000175294…	34
GO:0007129	GO:0007129	homologous chromosome pairing at meiosis	29/2041	57/21,081	3.26357e-15	7.57575e-13	7.57575e-13	ENSG00000054796/ENSG00000057468/ENSG00000066923/ENSG00000071539/ENSG00000100206/ENSG00000120498/ENSG00000141255/ENSG00000143194/ENSG00000143452/ENSG00000150783/ENSG00000161609/ENSG00000161860/ENSG00000162039/ENSG00000164256/ENSG00000167014/ENSG00000168070/ENSG00000171772/ENSG00000173421/ENSG00000178460/ENSG00000180336/ENSG00000187531/ENSG00000198765/ENSG00000204463/ENSG00000205078/ENSG00000215277…	29
GO:0035082	GO:0035082	axoneme assembly	32/2041	71/21,081	1.0265e-14	2.28354e-12	2.28354e-12	ENSG00000004838/ENSG00000080572/ENSG00000092850/ENSG00000104450/ENSG00000104941/ENSG00000109944/ENSG00000114473/ENSG00000118690/ENSG00000119661/ENSG00000122735/ENSG00000124721/ENSG00000129295/ENSG00000137821/ENSG00000139537/ENSG00000142609/ENSG00000144451/ENSG00000152763/ENSG00000154099/ENSG00000155530/ENSG00000155761/ENSG00000157856/ENSG00000162643/ENSG00000167646/ENSG00000169126/ENSG00000171595…	32
GO:0070192	GO:0070192	chromosome organization involved in meiotic cell cycle	33/2041	78/21,081	3.75931e-14	8.02839e-12	8.02839e-12	ENSG00000054796/ENSG00000057468/ENSG00000066923/ENSG00000071539/ENSG00000100206/ENSG00000108384/ENSG00000120498/ENSG00000141255/ENSG00000143194/ENSG00000143452/ENSG00000150783/ENSG00000161609/ENSG00000161860/ENSG00000162039/ENSG00000164256/ENSG00000167014/ENSG00000167077/ENSG00000168070/ENSG00000171772/ENSG00000173421/ENSG00000176635/ENSG00000178460/ENSG00000180336/ENSG00000187531/ENSG00000198765…	33
GO:0045143	GO:0045143	homologous chromosome segregation	31/2041	70/21,081	4.85774e-14	9.97518e-12	9.97518e-12	ENSG00000054796/ENSG00000057468/ENSG00000066923/ENSG00000071539/ENSG00000100206/ENSG00000120498/ENSG00000141255/ENSG00000143194/ENSG00000143452/ENSG00000150783/ENSG00000161609/ENSG00000161860/ENSG00000162039/ENSG00000164256/ENSG00000167014/ENSG00000167077/ENSG00000168070/ENSG00000171772/ENSG00000173421/ENSG00000178460/ENSG00000180336/ENSG00000187531/ENSG00000198765/ENSG00000204463/ENSG00000205078…	31
GO:0009988	GO:0009988	cell-cell recognition	36/2041	93/21,081	7.10976e-14	1.40589e-11	1.40589e-11	ENSG00000042813/ENSG00000064199/ENSG00000085465/ENSG00000099338/ENSG00000100312/ENSG00000104755/ENSG00000106304/ENSG00000107099/ENSG00000115257/ENSG00000122986/ENSG00000130270/ENSG00000131126/ENSG00000133962/ENSG00000134007/ENSG00000134249/ENSG00000139985/ENSG00000141316/ENSG00000146839/ENSG00000152705/ENSG00000153132/ENSG00000160886/ENSG00000165076/ENSG00000166762/ENSG00000168619/ENSG00000171124…	36
GO:0007141	GO:0007141	male meiosis I	18/2041	26/21,081	3.80392e-13	7.25327e-11	7.25327e-11	ENSG00000054796/ENSG00000071539/ENSG00000073146/ENSG00000100206/ENSG00000108384/ENSG00000126803/ENSG00000133101/ENSG00000136856/ENSG00000137948/ENSG00000139351/ENSG00000142025/ENSG00000152670/ENSG00000156414/ENSG00000162039/ENSG00000167077/ENSG00000170315/ENSG00000180336/ENSG00000233436	18
GO:0070286	GO:0070286	axonemal dynein complex assembly	20/2041	33/21,081	7.94753e-13	1.46317e-10	1.46317e-10	ENSG00000004838/ENSG00000080572/ENSG00000092850/ENSG00000104450/ENSG00000119661/ENSG00000122735/ENSG00000124721/ENSG00000129295/ENSG00000137821/ENSG00000139537/ENSG00000152763/ENSG00000154099/ENSG00000157856/ENSG00000162643/ENSG00000167646/ENSG00000169126/ENSG00000171595/ENSG00000173093/ENSG00000198003/ENSG00000204815	20
GO:0045132	GO:0045132	meiotic chromosome segregation	36/2041	102/21,081	1.83741e-12	3.26998e-10	3.26998e-10	ENSG00000054796/ENSG00000057468/ENSG00000066923/ENSG00000071539/ENSG00000100206/ENSG00000108384/ENSG00000120498/ENSG00000141255/ENSG00000143194/ENSG00000143452/ENSG00000150783/ENSG00000159374/ENSG00000161609/ENSG00000161860/ENSG00000162039/ENSG00000164256/ENSG00000165181/ENSG00000167014/ENSG00000167077/ENSG00000168070/ENSG00000171772/ENSG00000172680/ENSG00000173421/ENSG00000176635/ENSG00000178460…	36
GO:0034587	GO:0034587	piRNA metabolic process	14/2041	19/21,081	4.43761e-11	7.64271e-09	7.64271e-09	ENSG00000073146/ENSG00000077800/ENSG00000125207/ENSG00000143194/ENSG00000152670/ENSG00000154438/ENSG00000156414/ENSG00000162639/ENSG00000178997/ENSG00000179598/ENSG00000182134/ENSG00000186281/ENSG00000197181/ENSG00000233436	14
GO:0001578	GO:0001578	microtubule bundle formation	34/2041	102/21,081	4.63849e-11	7.73902e-09	7.73902e-09	ENSG00000004838/ENSG00000080572/ENSG00000092850/ENSG00000104450/ENSG00000104941/ENSG00000107771/ENSG00000109944/ENSG00000114473/ENSG00000118690/ENSG00000119661/ENSG00000122735/ENSG00000124721/ENSG00000129295/ENSG00000137821/ENSG00000139537/ENSG00000142609/ENSG00000144451/ENSG00000152763/ENSG00000154099/ENSG00000155530/ENSG00000155761/ENSG00000157856/ENSG00000162643/ENSG00000167646/ENSG00000169126…	34
GO:0018200	GO:0018200	peptidyl-glutamic acid modification	18/2041	32/21,081	6.48608e-11	1.04937e-08	1.04937e-08	ENSG00000070761/ENSG00000084693/ENSG00000106477/ENSG00000119685/ENSG00000120440/ENSG00000131044/ENSG00000134779/ENSG00000137941/ENSG00000138892/ENSG00000146856/ENSG00000156269/ENSG00000162571/ENSG00000165923/ENSG00000170703/ENSG00000175764/ENSG00000186094/ENSG00000213471/ENSG00000243477	18
GO:0036158	GO:0036158	outer dynein arm assembly	13/2041	19/21,081	9.82068e-10	1.54214e-07	1.54214e-07	ENSG00000004838/ENSG00000080572/ENSG00000119661/ENSG00000122735/ENSG00000124721/ENSG00000129295/ENSG00000137821/ENSG00000154099/ENSG00000169126/ENSG00000171595/ENSG00000173093/ENSG00000198003/ENSG00000204815	13
GO:0007339	GO:0007339	binding of sperm to zona pellucida	22/2041	54/21,081	1.60525e-09	2.4487e-07	2.4487e-07	ENSG00000042813/ENSG00000064199/ENSG00000085465/ENSG00000100312/ENSG00000104755/ENSG00000106304/ENSG00000115257/ENSG00000130270/ENSG00000131126/ENSG00000134007/ENSG00000134249/ENSG00000139985/ENSG00000146839/ENSG00000153132/ENSG00000160886/ENSG00000165076/ENSG00000168619/ENSG00000180481/ENSG00000184647/ENSG00000186075/ENSG00000197140/ENSG00000204390	22
GO:0070193	GO:0070193	synaptonemal complex organization	16/2041	31/21,081	4.10819e-09	6.09268e-07	6.09268e-07	ENSG00000054796/ENSG00000066923/ENSG00000071539/ENSG00000120498/ENSG00000126803/ENSG00000143452/ENSG00000150783/ENSG00000161860/ENSG00000171772/ENSG00000178460/ENSG00000180336/ENSG00000198765/ENSG00000204463/ENSG00000205078/ENSG00000217442/ENSG00000244588	16
GO:0007130	GO:0007130	synaptonemal complex assembly	15/2041	28/21,081	6.45862e-09	9.31961e-07	9.31961e-07	ENSG00000054796/ENSG00000066923/ENSG00000071539/ENSG00000120498/ENSG00000143452/ENSG00000150783/ENSG00000161860/ENSG00000171772/ENSG00000178460/ENSG00000180336/ENSG00000198765/ENSG00000204463/ENSG00000205078/ENSG00000217442/ENSG00000244588	15
GO:0018095	GO:0018095	protein polyglutamylation	10/2041	13/21,081	1.54112e-08	2.16527e-06	2.16527e-06	ENSG00000070761/ENSG00000106477/ENSG00000119685/ENSG00000120440/ENSG00000131044/ENSG00000134779/ENSG00000137941/ENSG00000170703/ENSG00000175764/ENSG00000213471	10
GO:0048240	GO:0048240	sperm capacitation	15/2041	31/21,081	3.91061e-08	5.26721e-06	5.26721e-06	ENSG00000065371/ENSG00000112053/ENSG00000114547/ENSG00000115257/ENSG00000124678/ENSG00000140526/ENSG00000145491/ENSG00000152705/ENSG00000154040/ENSG00000166762/ENSG00000173389/ENSG00000174898/ENSG00000188782/ENSG00000214360/ENSG00000219435	15
GO:0043046	GO:0043046	DNA methylation involved in gamete generation	12/2041	20/21,081	3.94622e-08	5.26721e-06	5.26721e-06	ENSG00000073146/ENSG00000077800/ENSG00000114487/ENSG00000124092/ENSG00000143194/ENSG00000152670/ENSG00000154438/ENSG00000156414/ENSG00000162782/ENSG00000179598/ENSG00000182134/ENSG00000197181	12
GO:0000280	GO:0000280	nuclear division	82/2041	469/21,081	9.00676e-08	1.17286e-05	1.17286e-05	ENSG00000036257/ENSG00000054796/ENSG00000057468/ENSG00000066923/ENSG00000071539/ENSG00000073146/ENSG00000079335/ENSG00000092345/ENSG00000100206/ENSG00000100749/ENSG00000102760/ENSG00000105146/ENSG00000108384/ENSG00000113141/ENSG00000115008/ENSG00000120498/ENSG00000121101/ENSG00000124702/ENSG00000125459/ENSG00000126803/ENSG00000126856/ENSG00000128789/ENSG00000128944/ENSG00000131462/ENSG00000133101…	82
GO:0001675	GO:0001675	acrosome assembly	11/2041	18/21,081	1.14055e-07	1.44986e-05	1.44986e-05	ENSG00000007168/ENSG00000028839/ENSG00000042813/ENSG00000087903/ENSG00000111644/ENSG00000118434/ENSG00000128040/ENSG00000128596/ENSG00000173744/ENSG00000186075/ENSG00000204193	11
GO:0007342	GO:0007342	fusion of sperm to egg plasma membrane involved in single fertilization	13/2041	26/21,081	1.9605e-07	2.43421e-05	2.43421e-05	ENSG00000104755/ENSG00000106304/ENSG00000114547/ENSG00000120160/ENSG00000141316/ENSG00000157093/ENSG00000165131/ENSG00000167194/ENSG00000171722/ENSG00000182264/ENSG00000182896/ENSG00000258484/ENSG00000275722	13
GO:0044458	GO:0044458	motile cilium assembly	12/2041	23/21,081	3.20826e-07	3.89293e-05	3.89293e-05	ENSG00000004838/ENSG00000104941/ENSG00000114446/ENSG00000119636/ENSG00000129295/ENSG00000132122/ENSG00000147081/ENSG00000154099/ENSG00000163075/ENSG00000166454/ENSG00000167646/ENSG00000172426	12
GO:0007292	GO:0007292	female gamete generation	35/2041	153/21,081	1.10591e-06	0.00013121	0.00013121	ENSG00000006047/ENSG00000054796/ENSG00000057468/ENSG00000064703/ENSG00000071539/ENSG00000082175/ENSG00000092345/ENSG00000100206/ENSG00000105146/ENSG00000108384/ENSG00000120669/ENSG00000123610/ENSG00000125319/ENSG00000134278/ENSG00000143452/ENSG00000146857/ENSG00000159374/ENSG00000161609/ENSG00000162039/ENSG00000162782/ENSG00000164256/ENSG00000164404/ENSG00000165643/ENSG00000170315/ENSG00000173421…	35
GO:0045026	GO:0045026	plasma membrane fusion	13/2041	32/21,081	3.75074e-06	0.00043533	0.00043533	ENSG00000104755/ENSG00000106304/ENSG00000114547/ENSG00000120160/ENSG00000141316/ENSG00000157093/ENSG00000165131/ENSG00000167194/ENSG00000171722/ENSG00000182264/ENSG00000182896/ENSG00000258484/ENSG00000275722	13
GO:0007340	GO:0007340	acrosome reaction	15/2041	43/21,081	6.40846e-06	0.000727973	0.000727973	ENSG00000100312/ENSG00000111254/ENSG00000114547/ENSG00000115257/ENSG00000115556/ENSG00000120160/ENSG00000130943/ENSG00000140526/ENSG00000152503/ENSG00000163803/ENSG00000165076/ENSG00000166352/ENSG00000173389/ENSG00000182791/ENSG00000258484	15
GO:0098813	GO:0098813	nuclear chromosome segregation	52/2041	287/21,081	6.98538e-06	0.000776978	0.000776978	ENSG00000036257/ENSG00000054796/ENSG00000057468/ENSG00000066923/ENSG00000071539/ENSG00000077935/ENSG00000100206/ENSG00000105146/ENSG00000108384/ENSG00000113141/ENSG00000120498/ENSG00000121101/ENSG00000125459/ENSG00000128789/ENSG00000128944/ENSG00000131462/ENSG00000136014/ENSG00000141200/ENSG00000141255/ENSG00000142945/ENSG00000143194/ENSG00000143452/ENSG00000144031/ENSG00000144635/ENSG00000150783…	52
GO:0098840	GO:0098840	protein transport along microtubule	19/2041	69/21,081	2.0037e-05	0.00213955	0.00213955	ENSG00000032742/ENSG00000041353/ENSG00000075945/ENSG00000096872/ENSG00000103351/ENSG00000111837/ENSG00000114446/ENSG00000117155/ENSG00000117245/ENSG00000126870/ENSG00000128581/ENSG00000155980/ENSG00000157578/ENSG00000163913/ENSG00000168026/ENSG00000168280/ENSG00000168589/ENSG00000197557/ENSG00000204104	19
GO:0099118	GO:0099118	microtubule-based protein transport	19/2041	69/21,081	2.0037e-05	0.00213955	0.00213955	ENSG00000032742/ENSG00000041353/ENSG00000075945/ENSG00000096872/ENSG00000103351/ENSG00000111837/ENSG00000114446/ENSG00000117155/ENSG00000117245/ENSG00000126870/ENSG00000128581/ENSG00000155980/ENSG00000157578/ENSG00000163913/ENSG00000168026/ENSG00000168280/ENSG00000168589/ENSG00000197557/ENSG00000204104	19
GO:0099111	GO:0099111	microtubule-based transport	38/2041	196/21,081	2.48764e-05	0.00260422	0.00260422	ENSG00000007168/ENSG00000032742/ENSG00000041353/ENSG00000064199/ENSG00000067606/ENSG00000075945/ENSG00000096872/ENSG00000103351/ENSG00000103723/ENSG00000111837/ENSG00000112981/ENSG00000114446/ENSG00000117155/ENSG00000117245/ENSG00000118046/ENSG00000126870/ENSG00000128581/ENSG00000129295/ENSG00000135127/ENSG00000143199/ENSG00000145491/ENSG00000154040/ENSG00000154099/ENSG00000155761/ENSG00000155980…	38
GO:0042073	GO:0042073	intraciliary transport	16/2041	53/21,081	2.56887e-05	0.00263754	0.00263754	ENSG00000032742/ENSG00000075945/ENSG00000096872/ENSG00000103351/ENSG00000111837/ENSG00000114446/ENSG00000117155/ENSG00000117245/ENSG00000126870/ENSG00000128581/ENSG00000157578/ENSG00000163913/ENSG00000168026/ENSG00000168589/ENSG00000197557/ENSG00000204104	16
GO:0034397	GO:0034397	telomere localization	7/2041	12/21,081	4.03024e-05	0.00398471	0.00398471	ENSG00000054796/ENSG00000161609/ENSG00000167014/ENSG00000167077/ENSG00000168070/ENSG00000244588/ENSG00000249961	7
GO:0090220	GO:0090220	chromosome localization to nuclear envelope involved in homologous chromosome segregation	7/2041	12/21,081	4.03024e-05	0.00398471	0.00398471	ENSG00000054796/ENSG00000161609/ENSG00000167014/ENSG00000167077/ENSG00000168070/ENSG00000244588/ENSG00000249961	7
GO:0003351	GO:0003351	epithelial cilium movement involved in extracellular fluid movement	11/2041	29/21,081	4.52383e-05	0.0043914	0.0043914	ENSG00000064199/ENSG00000112981/ENSG00000129295/ENSG00000143199/ENSG00000145491/ENSG00000154040/ENSG00000154099/ENSG00000155761/ENSG00000166171/ENSG00000172361/ENSG00000204815	11
GO:0003352	GO:0003352	regulation of cilium movement	12/2041	34/21,081	4.72091e-05	0.00450089	0.00450089	ENSG00000070761/ENSG00000101448/ENSG00000125863/ENSG00000131126/ENSG00000139537/ENSG00000154099/ENSG00000157856/ENSG00000169126/ENSG00000170703/ENSG00000173389/ENSG00000175294/ENSG00000179636	12
GO:0048663	GO:0048663	neuron fate commitment	18/2041	69/21,081	7.18742e-05	0.00673221	0.00673221	ENSG00000007372/ENSG00000064218/ENSG00000106038/ENSG00000129514/ENSG00000136352/ENSG00000136535/ENSG00000139445/ENSG00000142700/ENSG00000148826/ENSG00000159556/ENSG00000163623/ENSG00000164900/ENSG00000168267/ENSG00000176165/ENSG00000182968/ENSG00000184221/ENSG00000186487/ENSG00000273604	18
GO:0008037	GO:0008037	cell recognition	42/2041	237/21,081	8.62246e-05	0.00793712	0.00793712	ENSG00000042813/ENSG00000064199/ENSG00000085465/ENSG00000099338/ENSG00000100312/ENSG00000104755/ENSG00000106304/ENSG00000107099/ENSG00000110448/ENSG00000115257/ENSG00000122986/ENSG00000128322/ENSG00000130270/ENSG00000131126/ENSG00000133962/ENSG00000134007/ENSG00000134249/ENSG00000139985/ENSG00000141316/ENSG00000146839/ENSG00000152705/ENSG00000153132/ENSG00000160886/ENSG00000165076/ENSG00000166762…	42

## Sheet: Testis (rho < −0.7)
GO analysis of stage negative (rho < −0.7) genes in testis
	ID	Description	GeneRatio	BgRatio	P value	P.adjust	qvalue	GeneID	Count
GO:0010769	GO:0010769	regulation of cell morphogenesis involved in differentiation	48/1180	331/21,081	1.36211e-09	7.40988e-06	6.39188e-06	ENSG00000004139/ENSG00000044090/ENSG00000070831/ENSG00000075213/ENSG00000092421/ENSG00000092964/ENSG00000095539/ENSG00000097007/ENSG00000099942/ENSG00000102383/ENSG00000105429/ENSG00000107562/ENSG00000109756/ENSG00000110492/ENSG00000113758/ENSG00000114554/ENSG00000114999/ENSG00000125249/ENSG00000128245/ENSG00000129682/ENSG00000130402/ENSG00000130827/ENSG00000132003/ENSG00000133216/ENSG00000134569…	48
GO:0007411	GO:0007411	axon guidance	43/1180	297/21,081	1.02687e-08	2.06098e-05	1.77784e-05	ENSG00000010810/ENSG00000072832/ENSG00000074047/ENSG00000074181/ENSG00000075213/ENSG00000077254/ENSG00000090776/ENSG00000092421/ENSG00000092964/ENSG00000095539/ENSG00000105429/ENSG00000107562/ENSG00000107731/ENSG00000114554/ENSG00000118257/ENSG00000121966/ENSG00000124181/ENSG00000125170/ENSG00000125650/ENSG00000128602/ENSG00000130827/ENSG00000132003/ENSG00000133216/ENSG00000135622/ENSG00000136238…	43
GO:0097485	GO:0097485	neuron projection guidance	43/1180	298/21,081	1.13657e-08	2.06098e-05	1.77784e-05	ENSG00000010810/ENSG00000072832/ENSG00000074047/ENSG00000074181/ENSG00000075213/ENSG00000077254/ENSG00000090776/ENSG00000092421/ENSG00000092964/ENSG00000095539/ENSG00000105429/ENSG00000107562/ENSG00000107731/ENSG00000114554/ENSG00000118257/ENSG00000121966/ENSG00000124181/ENSG00000125170/ENSG00000125650/ENSG00000128602/ENSG00000130827/ENSG00000132003/ENSG00000133216/ENSG00000135622/ENSG00000136238…	43
GO:0010721	GO:0010721	negative regulation of cell development	49/1180	372/21,081	2.2727e-08	2.53288e-05	2.1849e-05	ENSG00000006042/ENSG00000026025/ENSG00000044115/ENSG00000072832/ENSG00000074181/ENSG00000075213/ENSG00000092421/ENSG00000095539/ENSG00000100811/ENSG00000107779/ENSG00000109756/ENSG00000110367/ENSG00000125676/ENSG00000128245/ENSG00000128829/ENSG00000129244/ENSG00000129682/ENSG00000130402/ENSG00000130827/ENSG00000133216/ENSG00000134569/ENSG00000135414/ENSG00000135622/ENSG00000135916/ENSG00000137872…	49
GO:0071526	GO:0071526	semaphorin-plexin signaling pathway	14/1180	41/21,081	2.32801e-08	2.53288e-05	2.1849e-05	ENSG00000075213/ENSG00000092421/ENSG00000095539/ENSG00000100092/ENSG00000114554/ENSG00000118257/ENSG00000130827/ENSG00000135622/ENSG00000136238/ENSG00000137872/ENSG00000149294/ENSG00000168758/ENSG00000196576/ENSG00000196924	14
GO:0050768	GO:0050768	negative regulation of neurogenesis	43/1180	316/21,081	6.44039e-08	5.83928e-05	5.03706e-05	ENSG00000006042/ENSG00000026025/ENSG00000044115/ENSG00000072832/ENSG00000074181/ENSG00000075213/ENSG00000092421/ENSG00000095539/ENSG00000107779/ENSG00000109756/ENSG00000110367/ENSG00000125676/ENSG00000128245/ENSG00000128829/ENSG00000129244/ENSG00000129682/ENSG00000130827/ENSG00000133216/ENSG00000134569/ENSG00000135414/ENSG00000135622/ENSG00000135916/ENSG00000137872/ENSG00000140382/ENSG00000141510…	43
GO:0048024	GO:0048024	regulation of mRNA splicing, via spliceosome	23/1180	118/21,081	1.36393e-07	0.000105997	9.14344e-05	ENSG00000011304/ENSG00000054118/ENSG00000061936/ENSG00000075856/ENSG00000100201/ENSG00000104824/ENSG00000110107/ENSG00000112081/ENSG00000115053/ENSG00000116001/ENSG00000116350/ENSG00000121774/ENSG00000122692/ENSG00000124193/ENSG00000131051/ENSG00000135486/ENSG00000136450/ENSG00000147274/ENSG00000149187/ENSG00000163510/ENSG00000165119/ENSG00000182872/ENSG00000263465	23
GO:0051961	GO:0051961	negative regulation of nervous system development	44/1180	341/21,081	2.12926e-07	0.00014479	0.000124898	ENSG00000006042/ENSG00000026025/ENSG00000044115/ENSG00000072832/ENSG00000074181/ENSG00000075213/ENSG00000092421/ENSG00000095539/ENSG00000107779/ENSG00000109756/ENSG00000110367/ENSG00000125676/ENSG00000128245/ENSG00000128829/ENSG00000129244/ENSG00000129682/ENSG00000130827/ENSG00000133216/ENSG00000134569/ENSG00000135414/ENSG00000135622/ENSG00000135916/ENSG00000137872/ENSG00000140382/ENSG00000141510…	44
GO:0001764	GO:0001764	neuron migration	28/1180	170/21,081	2.62e-07	0.000158365	0.000136608	ENSG00000005884/ENSG00000010810/ENSG00000075213/ENSG00000077097/ENSG00000077782/ENSG00000092421/ENSG00000099942/ENSG00000107562/ENSG00000108175/ENSG00000109756/ENSG00000110492/ENSG00000118257/ENSG00000121966/ENSG00000129682/ENSG00000136238/ENSG00000158321/ENSG00000162631/ENSG00000162946/ENSG00000163697/ENSG00000168036/ENSG00000171943/ENSG00000182636/ENSG00000184194/ENSG00000185551/ENSG00000196576…	28
GO:0034329	GO:0034329	cell junction assembly	54/1180	471/21,081	4.66317e-07	0.000253676	0.000218825	ENSG00000019549/ENSG00000044115/ENSG00000070831/ENSG00000072071/ENSG00000075624/ENSG00000075711/ENSG00000097007/ENSG00000099942/ENSG00000100034/ENSG00000100092/ENSG00000101665/ENSG00000103647/ENSG00000104332/ENSG00000109756/ENSG00000129682/ENSG00000130402/ENSG00000131409/ENSG00000131477/ENSG00000133216/ENSG00000134569/ENSG00000136238/ENSG00000137076/ENSG00000139182/ENSG00000140937/ENSG00000141556…	54
GO:0001503	GO:0001503	ossification	52/1180	448/21,081	5.19787e-07	0.000257059	0.000221743	ENSG00000011028/ENSG00000019549/ENSG00000074047/ENSG00000086712/ENSG00000087460/ENSG00000092199/ENSG00000101665/ENSG00000103489/ENSG00000104332/ENSG00000105329/ENSG00000107779/ENSG00000107789/ENSG00000110492/ENSG00000112029/ENSG00000115170/ENSG00000128602/ENSG00000130881/ENSG00000131873/ENSG00000132382/ENSG00000132436/ENSG00000133835/ENSG00000133895/ENSG00000134569/ENSG00000135316/ENSG00000137834…	52
GO:0003279	GO:0003279	cardiac septum development	22/1180	119/21,081	6.60405e-07	0.000299384	0.000258253	ENSG00000049323/ENSG00000070614/ENSG00000101665/ENSG00000107779/ENSG00000112655/ENSG00000115170/ENSG00000118257/ENSG00000124766/ENSG00000127418/ENSG00000128602/ENSG00000137834/ENSG00000137868/ENSG00000141448/ENSG00000141510/ENSG00000148400/ENSG00000161021/ENSG00000162738/ENSG00000169855/ENSG00000180340/ENSG00000185008/ENSG00000197702/ENSG00000198081	22
GO:0003179	GO:0003179	heart valve morphogenesis	14/1180	54/21,081	1.08155e-06	0.000449376	0.000387639	ENSG00000019549/ENSG00000105329/ENSG00000107779/ENSG00000115170/ENSG00000124766/ENSG00000127418/ENSG00000137834/ENSG00000137868/ENSG00000138080/ENSG00000148400/ENSG00000163638/ENSG00000166341/ENSG00000169855/ENSG00000185008	14
GO:0045665	GO:0045665	negative regulation of neuron differentiation	33/1180	236/21,081	1.15648e-06	0.000449376	0.000387639	ENSG00000026025/ENSG00000072832/ENSG00000074181/ENSG00000075213/ENSG00000092421/ENSG00000095539/ENSG00000109756/ENSG00000110367/ENSG00000125676/ENSG00000128245/ENSG00000128829/ENSG00000129682/ENSG00000130827/ENSG00000133216/ENSG00000134569/ENSG00000135414/ENSG00000135622/ENSG00000135916/ENSG00000137872/ENSG00000140382/ENSG00000143418/ENSG00000144579/ENSG00000148400/ENSG00000168758/ENSG00000169410…	33
GO:0001649	GO:0001649	osteoblast differentiation	35/1180	259/21,081	1.24744e-06	0.000452404	0.000390251	ENSG00000011028/ENSG00000019549/ENSG00000074047/ENSG00000087460/ENSG00000092199/ENSG00000104332/ENSG00000107779/ENSG00000112029/ENSG00000115170/ENSG00000128602/ENSG00000130881/ENSG00000132382/ENSG00000132436/ENSG00000133835/ENSG00000133895/ENSG00000135316/ENSG00000137834/ENSG00000138246/ENSG00000142208/ENSG00000144791/ENSG00000147274/ENSG00000148400/ENSG00000157613/ENSG00000157933/ENSG00000162552…	35
GO:0060485	GO:0060485	mesenchyme development	39/1180	308/21,081	1.65264e-06	0.000547992	0.000472707	ENSG00000019549/ENSG00000044090/ENSG00000075213/ENSG00000077782/ENSG00000090776/ENSG00000092421/ENSG00000095539/ENSG00000100201/ENSG00000101665/ENSG00000104332/ENSG00000105329/ENSG00000107779/ENSG00000110492/ENSG00000112655/ENSG00000115170/ENSG00000116525/ENSG00000118257/ENSG00000118526/ENSG00000121570/ENSG00000122694/ENSG00000128602/ENSG00000134013/ENSG00000135622/ENSG00000137575/ENSG00000137872…	39
GO:0061572	GO:0061572	actin filament bundle organization	27/1180	176/21,081	1.78601e-06	0.000547992	0.000472707	ENSG00000070087/ENSG00000070831/ENSG00000086991/ENSG00000087274/ENSG00000088280/ENSG00000097007/ENSG00000100034/ENSG00000103647/ENSG00000104332/ENSG00000126878/ENSG00000128641/ENSG00000130402/ENSG00000135723/ENSG00000136238/ENSG00000148468/ENSG00000162552/ENSG00000164741/ENSG00000166598/ENSG00000166949/ENSG00000172725/ENSG00000174705/ENSG00000178882/ENSG00000180370/ENSG00000184009/ENSG00000186635…	27
GO:0003170	GO:0003170	heart valve development	15/1180	64/21,081	1.81321e-06	0.000547992	0.000472707	ENSG00000019549/ENSG00000105329/ENSG00000107779/ENSG00000115170/ENSG00000124766/ENSG00000127418/ENSG00000137834/ENSG00000137868/ENSG00000138080/ENSG00000148400/ENSG00000163638/ENSG00000166341/ENSG00000169855/ENSG00000185008/ENSG00000198081	15
GO:0043484	GO:0043484	regulation of RNA splicing	26/1180	167/21,081	2.08072e-06	0.000595743	0.000513898	ENSG00000011304/ENSG00000054118/ENSG00000061936/ENSG00000075856/ENSG00000086589/ENSG00000100201/ENSG00000104824/ENSG00000110107/ENSG00000112081/ENSG00000115053/ENSG00000116001/ENSG00000116350/ENSG00000121774/ENSG00000122692/ENSG00000124193/ENSG00000126945/ENSG00000131051/ENSG00000132463/ENSG00000135486/ENSG00000136450/ENSG00000147274/ENSG00000149187/ENSG00000163510/ENSG00000165119/ENSG00000182872…	26
GO:0003205	GO:0003205	cardiac chamber development	27/1180	179/21,081	2.48943e-06	0.000677125	0.000584099	ENSG00000049323/ENSG00000049883/ENSG00000070614/ENSG00000088832/ENSG00000101665/ENSG00000105329/ENSG00000107779/ENSG00000112655/ENSG00000115170/ENSG00000118257/ENSG00000124766/ENSG00000127418/ENSG00000128602/ENSG00000130939/ENSG00000137834/ENSG00000137868/ENSG00000141448/ENSG00000141510/ENSG00000148400/ENSG00000161021/ENSG00000162738/ENSG00000169855/ENSG00000180340/ENSG00000185008/ENSG00000186350…	27
GO:0048762	GO:0048762	mesenchymal cell differentiation	33/1180	245/21,081	2.67622e-06	0.000693267	0.000598023	ENSG00000019549/ENSG00000044090/ENSG00000075213/ENSG00000077782/ENSG00000090776/ENSG00000092421/ENSG00000095539/ENSG00000100201/ENSG00000101665/ENSG00000104332/ENSG00000105329/ENSG00000107779/ENSG00000110492/ENSG00000115170/ENSG00000116525/ENSG00000118257/ENSG00000118526/ENSG00000122694/ENSG00000128602/ENSG00000134013/ENSG00000135622/ENSG00000137575/ENSG00000137872/ENSG00000148400/ENSG00000151208…	33
GO:0060560	GO:0060560	developmental growth involved in morphogenesis	34/1180	257/21,081	2.8517e-06	0.000705147	0.000608271	ENSG00000067715/ENSG00000075213/ENSG00000092421/ENSG00000092964/ENSG00000095539/ENSG00000096384/ENSG00000097007/ENSG00000104332/ENSG00000105429/ENSG00000107562/ENSG00000112655/ENSG00000113758/ENSG00000114554/ENSG00000114999/ENSG00000118257/ENSG00000121966/ENSG00000126500/ENSG00000128829/ENSG00000129682/ENSG00000130827/ENSG00000135622/ENSG00000137872/ENSG00000143858/ENSG00000148400/ENSG00000158321…	34
GO:0051017	GO:0051017	actin filament bundle assembly	26/1180	172/21,081	3.64713e-06	0.000862625	0.000744114	ENSG00000070087/ENSG00000070831/ENSG00000086991/ENSG00000087274/ENSG00000088280/ENSG00000097007/ENSG00000100034/ENSG00000103647/ENSG00000104332/ENSG00000126878/ENSG00000128641/ENSG00000130402/ENSG00000135723/ENSG00000136238/ENSG00000148468/ENSG00000162552/ENSG00000164741/ENSG00000166598/ENSG00000166949/ENSG00000172725/ENSG00000174705/ENSG00000180370/ENSG00000184009/ENSG00000186635/ENSG00000196924…	26
GO:0007015	GO:0007015	actin filament organization	51/1180	467/21,081	4.01372e-06	0.00089209	0.000769531	ENSG00000070087/ENSG00000070831/ENSG00000075711/ENSG00000086991/ENSG00000087274/ENSG00000088280/ENSG00000090924/ENSG00000097007/ENSG00000100034/ENSG00000100092/ENSG00000100842/ENSG00000103647/ENSG00000104332/ENSG00000107562/ENSG00000113758/ENSG00000115963/ENSG00000126878/ENSG00000128641/ENSG00000130402/ENSG00000135723/ENSG00000136238/ENSG00000136717/ENSG00000138071/ENSG00000146950/ENSG00000147010…	51
GO:0034333	GO:0034333	adherens junction assembly	7/1180	14/21,081	4.09968e-06	0.00089209	0.000769531	ENSG00000075624/ENSG00000101665/ENSG00000131477/ENSG00000141556/ENSG00000151208/ENSG00000168036/ENSG00000180370	7
GO:0003183	GO:0003183	mitral valve morphogenesis	6/1180	10/21,081	5.24909e-06	0.00108457	0.000935572	ENSG00000107779/ENSG00000115170/ENSG00000124766/ENSG00000137834/ENSG00000148400/ENSG00000166341	6
GO:0060411	GO:0060411	cardiac septum morphogenesis	16/1180	78/21,081	5.383e-06	0.00108457	0.000935572	ENSG00000101665/ENSG00000107779/ENSG00000115170/ENSG00000118257/ENSG00000124766/ENSG00000127418/ENSG00000128602/ENSG00000137834/ENSG00000141448/ENSG00000141510/ENSG00000148400/ENSG00000162738/ENSG00000169855/ENSG00000180340/ENSG00000185008/ENSG00000197702	16
GO:1990138	GO:1990138	neuron projection extension	27/1180	189/21,081	7.07733e-06	0.00137502	0.00118612	ENSG00000067715/ENSG00000075213/ENSG00000092421/ENSG00000092964/ENSG00000095539/ENSG00000096384/ENSG00000097007/ENSG00000105429/ENSG00000107562/ENSG00000113758/ENSG00000114554/ENSG00000114999/ENSG00000118257/ENSG00000121966/ENSG00000126500/ENSG00000128829/ENSG00000130827/ENSG00000135622/ENSG00000137872/ENSG00000143858/ENSG00000158321/ENSG00000162946/ENSG00000168036/ENSG00000168758/ENSG00000182636…	27
GO:0000381	GO:0000381	regulation of alternative mRNA splicing, via spliceosome	16/1180	80/21,081	7.59241e-06	0.00142423	0.00122857	ENSG00000011304/ENSG00000054118/ENSG00000075856/ENSG00000100201/ENSG00000104824/ENSG00000112081/ENSG00000116350/ENSG00000121774/ENSG00000122692/ENSG00000124193/ENSG00000135486/ENSG00000136450/ENSG00000147274/ENSG00000149187/ENSG00000182872/ENSG00000263465	16
GO:0018126	GO:0018126	protein hydroxylation	9/1180	27/21,081	9.7939e-06	0.00177596	0.00153197	ENSG00000083444/ENSG00000087263/ENSG00000090530/ENSG00000106397/ENSG00000110811/ENSG00000117385/ENSG00000141696/ENSG00000185624/ENSG00000197930	9
GO:0000380	GO:0000380	alternative mRNA splicing, via spliceosome	17/1180	91/21,081	1.0407e-05	0.00182626	0.00157536	ENSG00000011304/ENSG00000054118/ENSG00000061936/ENSG00000075856/ENSG00000100201/ENSG00000104824/ENSG00000112081/ENSG00000116350/ENSG00000121774/ENSG00000122692/ENSG00000124193/ENSG00000135486/ENSG00000136450/ENSG00000147274/ENSG00000149187/ENSG00000182872/ENSG00000263465	17
GO:0003174	GO:0003174	mitral valve development	6/1180	11/21,081	1.09988e-05	0.0018698	0.00161292	ENSG00000107779/ENSG00000115170/ENSG00000124766/ENSG00000137834/ENSG00000148400/ENSG00000166341	6
GO:0008361	GO:0008361	regulation of cell size	27/1180	195/21,081	1.26958e-05	0.00209289	0.00180536	ENSG00000074201/ENSG00000075213/ENSG00000087274/ENSG00000092421/ENSG00000092964/ENSG00000095539/ENSG00000096384/ENSG00000097007/ENSG00000105429/ENSG00000107562/ENSG00000113758/ENSG00000114999/ENSG00000129682/ENSG00000130827/ENSG00000133706/ENSG00000135446/ENSG00000135622/ENSG00000136238/ENSG00000137872/ENSG00000142208/ENSG00000146828/ENSG00000147065/ENSG00000162946/ENSG00000168758/ENSG00000182149…	27
GO:0010977	GO:0010977	negative regulation of neuron projection development	24/1180	163/21,081	1.34291e-05	0.0021086	0.00181891	ENSG00000026025/ENSG00000072832/ENSG00000075213/ENSG00000092421/ENSG00000095539/ENSG00000109756/ENSG00000125676/ENSG00000128245/ENSG00000129682/ENSG00000130827/ENSG00000133216/ENSG00000134569/ENSG00000135622/ENSG00000135916/ENSG00000137872/ENSG00000143418/ENSG00000168758/ENSG00000169410/ENSG00000171943/ENSG00000174233/ENSG00000184014/ENSG00000196591/ENSG00000198799/ENSG00000198825	24
GO:0003206	GO:0003206	cardiac chamber morphogenesis	21/1180	132/21,081	1.38238e-05	0.0021086	0.00181891	ENSG00000049883/ENSG00000088832/ENSG00000101665/ENSG00000105329/ENSG00000107779/ENSG00000115170/ENSG00000118257/ENSG00000124766/ENSG00000127418/ENSG00000128602/ENSG00000130939/ENSG00000137834/ENSG00000141448/ENSG00000141510/ENSG00000148400/ENSG00000162738/ENSG00000169855/ENSG00000180340/ENSG00000185008/ENSG00000186350/ENSG00000197702	21
GO:0031345	GO:0031345	negative regulation of cell projection organization	27/1180	196/21,081	1.3954e-05	0.0021086	0.00181891	ENSG00000005884/ENSG00000010810/ENSG00000026025/ENSG00000070087/ENSG00000072832/ENSG00000075213/ENSG00000092421/ENSG00000095539/ENSG00000109756/ENSG00000125676/ENSG00000128245/ENSG00000129682/ENSG00000130827/ENSG00000133216/ENSG00000134569/ENSG00000135622/ENSG00000135916/ENSG00000137872/ENSG00000143418/ENSG00000168758/ENSG00000169410/ENSG00000171943/ENSG00000174233/ENSG00000184014/ENSG00000196591…	27
GO:0050684	GO:0050684	regulation of mRNA processing	24/1180	166/21,081	1.83273e-05	0.00263963	0.00227699	ENSG00000011304/ENSG00000049883/ENSG00000054118/ENSG00000061936/ENSG00000075856/ENSG00000100201/ENSG00000104824/ENSG00000110107/ENSG00000112081/ENSG00000115053/ENSG00000116001/ENSG00000116350/ENSG00000121774/ENSG00000122692/ENSG00000124193/ENSG00000131051/ENSG00000135486/ENSG00000136450/ENSG00000147274/ENSG00000149187/ENSG00000163510/ENSG00000165119/ENSG00000182872/ENSG00000263465	24
GO:0050770	GO:0050770	regulation of axonogenesis	27/1180	199/21,081	1.84386e-05	0.00263963	0.00227699	ENSG00000075213/ENSG00000092421/ENSG00000092964/ENSG00000095539/ENSG00000097007/ENSG00000105429/ENSG00000107562/ENSG00000113758/ENSG00000114554/ENSG00000114999/ENSG00000129682/ENSG00000130827/ENSG00000132003/ENSG00000133216/ENSG00000134569/ENSG00000135622/ENSG00000137872/ENSG00000148948/ENSG00000162946/ENSG00000168758/ENSG00000169855/ENSG00000180370/ENSG00000182149/ENSG00000182580/ENSG00000185008…	27
GO:0048025	GO:0048025	negative regulation of mRNA splicing, via spliceosome	8/1180	23/21,081	2.16703e-05	0.00302273	0.00260746	ENSG00000011304/ENSG00000061936/ENSG00000104824/ENSG00000116350/ENSG00000124193/ENSG00000147274/ENSG00000165119/ENSG00000182872	8
GO:0036498	GO:0036498	IRE1-mediated unfolded protein response	14/1180	69/21,081	2.34666e-05	0.00319146	0.002753	ENSG00000044090/ENSG00000087274/ENSG00000103429/ENSG00000106080/ENSG00000109133/ENSG00000124164/ENSG00000137076/ENSG00000138617/ENSG00000138674/ENSG00000143870/ENSG00000158008/ENSG00000160691/ENSG00000162694/ENSG00000175215	14
GO:0003007	GO:0003007	heart morphogenesis	32/1180	261/21,081	2.65226e-05	0.00346034	0.00298495	ENSG00000004975/ENSG00000019549/ENSG00000049883/ENSG00000088832/ENSG00000099942/ENSG00000101665/ENSG00000105329/ENSG00000105429/ENSG00000107779/ENSG00000108175/ENSG00000115170/ENSG00000118257/ENSG00000124766/ENSG00000127418/ENSG00000128602/ENSG00000130939/ENSG00000137834/ENSG00000141448/ENSG00000141510/ENSG00000148400/ENSG00000162738/ENSG00000164741/ENSG00000166341/ENSG00000166949/ENSG00000168036…	32
GO:0016358	GO:0016358	dendrite development	33/1180	273/21,081	2.67159e-05	0.00346034	0.00298495	ENSG00000004139/ENSG00000010810/ENSG00000044090/ENSG00000049618/ENSG00000070831/ENSG00000075213/ENSG00000099942/ENSG00000102383/ENSG00000109756/ENSG00000113758/ENSG00000125249/ENSG00000126500/ENSG00000128245/ENSG00000132640/ENSG00000133216/ENSG00000134569/ENSG00000137845/ENSG00000138071/ENSG00000144711/ENSG00000151208/ENSG00000152767/ENSG00000153707/ENSG00000158301/ENSG00000162946/ENSG00000169057…	33
GO:1903311	GO:1903311	regulation of mRNA metabolic process	42/1180	386/21,081	3.03687e-05	0.00382075	0.00329584	ENSG00000011304/ENSG00000026025/ENSG00000049883/ENSG00000054118/ENSG00000061936/ENSG00000073792/ENSG00000075856/ENSG00000090905/ENSG00000092199/ENSG00000100201/ENSG00000100519/ENSG00000100823/ENSG00000104824/ENSG00000110107/ENSG00000112081/ENSG00000115053/ENSG00000116001/ENSG00000116350/ENSG00000119335/ENSG00000121774/ENSG00000122692/ENSG00000124193/ENSG00000125944/ENSG00000130713/ENSG00000131051…	42
GO:0051492	GO:0051492	regulation of stress fiber assembly	17/1180	99/21,081	3.27565e-05	0.00382075	0.00329584	ENSG00000070087/ENSG00000070831/ENSG00000086991/ENSG00000088280/ENSG00000097007/ENSG00000100034/ENSG00000103647/ENSG00000104332/ENSG00000135723/ENSG00000136238/ENSG00000162552/ENSG00000164741/ENSG00000166949/ENSG00000174705/ENSG00000180370/ENSG00000184009/ENSG00000186635	17
GO:0034332	GO:0034332	adherens junction organization	14/1180	71/21,081	3.29094e-05	0.00382075	0.00329584	ENSG00000044115/ENSG00000062038/ENSG00000070831/ENSG00000075624/ENSG00000087274/ENSG00000101665/ENSG00000131477/ENSG00000137845/ENSG00000140937/ENSG00000141556/ENSG00000151208/ENSG00000166341/ENSG00000168036/ENSG00000180370	14
GO:0006260	GO:0006260	DNA replication	34/1180	288/21,081	3.31752e-05	0.00382075	0.00329584	ENSG00000004700/ENSG00000035928/ENSG00000065328/ENSG00000069275/ENSG00000070831/ENSG00000074047/ENSG00000076003/ENSG00000077782/ENSG00000100297/ENSG00000101868/ENSG00000105447/ENSG00000105486/ENSG00000111445/ENSG00000111602/ENSG00000112029/ENSG00000112118/ENSG00000119335/ENSG00000121892/ENSG00000123374/ENSG00000132383/ENSG00000136238/ENSG00000136982/ENSG00000140326/ENSG00000140521/ENSG00000140534…	34
GO:0031532	GO:0031532	actin cytoskeleton reorganization	18/1180	109/21,081	3.3455e-05	0.00382075	0.00329584	ENSG00000006451/ENSG00000017260/ENSG00000070831/ENSG00000097007/ENSG00000100345/ENSG00000100842/ENSG00000105137/ENSG00000110492/ENSG00000112655/ENSG00000123572/ENSG00000125249/ENSG00000156026/ENSG00000158321/ENSG00000160691/ENSG00000177885/ENSG00000186635/ENSG00000196924/ENSG00000197702	18
GO:0071897	GO:0071897	DNA biosynthetic process	27/1180	206/21,081	3.43921e-05	0.00382075	0.00329584	ENSG00000035928/ENSG00000079246/ENSG00000086991/ENSG00000092199/ENSG00000096384/ENSG00000101868/ENSG00000105287/ENSG00000105486/ENSG00000111445/ENSG00000129566/ENSG00000132383/ENSG00000133895/ENSG00000135486/ENSG00000136982/ENSG00000138668/ENSG00000140521/ENSG00000141480/ENSG00000141510/ENSG00000143748/ENSG00000146731/ENSG00000149115/ENSG00000156261/ENSG00000167900/ENSG00000168036/ENSG00000172795…	27
GO:0050808	GO:0050808	synapse organization	49/1180	479/21,081	3.50531e-05	0.00382075	0.00329584	ENSG00000005884/ENSG00000010810/ENSG00000070087/ENSG00000070831/ENSG00000072071/ENSG00000075624/ENSG00000075711/ENSG00000082458/ENSG00000097007/ENSG00000099942/ENSG00000102383/ENSG00000113758/ENSG00000118257/ENSG00000126970/ENSG00000129682/ENSG00000131409/ENSG00000133216/ENSG00000134569/ENSG00000137845/ENSG00000138071/ENSG00000139182/ENSG00000140443/ENSG00000141736/ENSG00000145335/ENSG00000148948…	49
GO:2001222	GO:2001222	regulation of neuron migration	11/1180	46/21,081	3.51172e-05	0.00382075	0.00329584	ENSG00000075213/ENSG00000092421/ENSG00000109756/ENSG00000110492/ENSG00000162631/ENSG00000171943/ENSG00000184194/ENSG00000196576/ENSG00000196924/ENSG00000198799/ENSG00000266028	11
GO:0048588	GO:0048588	developmental cell growth	32/1180	265/21,081	3.58853e-05	0.00382776	0.00330189	ENSG00000067715/ENSG00000075213/ENSG00000092421/ENSG00000092964/ENSG00000095539/ENSG00000096384/ENSG00000097007/ENSG00000100811/ENSG00000101665/ENSG00000105429/ENSG00000107562/ENSG00000113758/ENSG00000114554/ENSG00000114999/ENSG00000118257/ENSG00000121966/ENSG00000126500/ENSG00000128829/ENSG00000129682/ENSG00000130827/ENSG00000135622/ENSG00000137872/ENSG00000143858/ENSG00000158321/ENSG00000160310…	32
GO:0090179	GO:0090179	planar cell polarity pathway involved in neural tube closure	6/1180	13/21,081	3.70657e-05	0.00387764	0.00334492	ENSG00000004975/ENSG00000104332/ENSG00000112655/ENSG00000161202/ENSG00000162738/ENSG00000180340	6
GO:0048638	GO:0048638	regulation of developmental growth	41/1180	377/21,081	3.80236e-05	0.0039028	0.00336661	ENSG00000047644/ENSG00000067715/ENSG00000075213/ENSG00000077782/ENSG00000092421/ENSG00000092964/ENSG00000095539/ENSG00000097007/ENSG00000100811/ENSG00000101665/ENSG00000104332/ENSG00000105429/ENSG00000107562/ENSG00000107779/ENSG00000108557/ENSG00000113758/ENSG00000114999/ENSG00000121966/ENSG00000123572/ENSG00000128602/ENSG00000129682/ENSG00000130827/ENSG00000135446/ENSG00000135622/ENSG00000137872…	41
GO:0051052	GO:0051052	regulation of DNA metabolic process	42/1180	393/21,081	4.61539e-05	0.00464958	0.0040108	ENSG00000002016/ENSG00000054965/ENSG00000064545/ENSG00000067369/ENSG00000069275/ENSG00000079246/ENSG00000086991/ENSG00000092199/ENSG00000095002/ENSG00000096384/ENSG00000105287/ENSG00000105329/ENSG00000111445/ENSG00000111602/ENSG00000114026/ENSG00000123374/ENSG00000124795/ENSG00000132436/ENSG00000133895/ENSG00000135486/ENSG00000136982/ENSG00000138071/ENSG00000138668/ENSG00000140534/ENSG00000141480…	42
GO:0032231	GO:0032231	regulation of actin filament bundle assembly	18/1180	112/21,081	4.85366e-05	0.00480072	0.00414117	ENSG00000070087/ENSG00000070831/ENSG00000086991/ENSG00000088280/ENSG00000097007/ENSG00000100034/ENSG00000103647/ENSG00000104332/ENSG00000135723/ENSG00000136238/ENSG00000162552/ENSG00000164741/ENSG00000166949/ENSG00000174705/ENSG00000180370/ENSG00000184009/ENSG00000186635/ENSG00000196924	18
GO:0031346	GO:0031346	positive regulation of cell projection organization	44/1180	420/21,081	4.9488e-05	0.00480741	0.00414695	ENSG00000004975/ENSG00000005884/ENSG00000006451/ENSG00000010810/ENSG00000044090/ENSG00000067715/ENSG00000070831/ENSG00000077782/ENSG00000102383/ENSG00000105429/ENSG00000107562/ENSG00000109756/ENSG00000110492/ENSG00000112655/ENSG00000113273/ENSG00000113758/ENSG00000114554/ENSG00000117385/ENSG00000121966/ENSG00000129244/ENSG00000130827/ENSG00000136238/ENSG00000137942/ENSG00000138071/ENSG00000138760…	44
GO:0006284	GO:0006284	base-excision repair	10/1180	40/21,081	5.27156e-05	0.00486056	0.00419279	ENSG00000054965/ENSG00000100823/ENSG00000105486/ENSG00000114026/ENSG00000132383/ENSG00000132781/ENSG00000139372/ENSG00000140521/ENSG00000169188/ENSG00000198890	10
GO:0048846	GO:0048846	axon extension involved in axon guidance	10/1180	40/21,081	5.27156e-05	0.00486056	0.00419279	ENSG00000075213/ENSG00000092421/ENSG00000095539/ENSG00000105429/ENSG00000107562/ENSG00000118257/ENSG00000130827/ENSG00000135622/ENSG00000137872/ENSG00000168758	10
GO:1902284	GO:1902284	neuron projection extension involved in neuron projection guidance	10/1180	40/21,081	5.27156e-05	0.00486056	0.00419279	ENSG00000075213/ENSG00000092421/ENSG00000095539/ENSG00000105429/ENSG00000107562/ENSG00000118257/ENSG00000130827/ENSG00000135622/ENSG00000137872/ENSG00000168758	10
GO:0000377	GO:0000377	RNA splicing, via transesterification reactions with bulged adenosine as nucleophile	45/1180	435/21,081	5.52738e-05	0.00492934	0.00425213	ENSG00000011304/ENSG00000054118/ENSG00000061936/ENSG00000074201/ENSG00000075856/ENSG00000082516/ENSG00000086589/ENSG00000092199/ENSG00000100201/ENSG00000102978/ENSG00000104824/ENSG00000109606/ENSG00000110107/ENSG00000112081/ENSG00000115053/ENSG00000115524/ENSG00000116001/ENSG00000116350/ENSG00000121774/ENSG00000122692/ENSG00000124193/ENSG00000125944/ENSG00000126945/ENSG00000131051/ENSG00000135316…	45
GO:0000398	GO:0000398	mRNA splicing, via spliceosome	45/1180	435/21,081	5.52738e-05	0.00492934	0.00425213	ENSG00000011304/ENSG00000054118/ENSG00000061936/ENSG00000074201/ENSG00000075856/ENSG00000082516/ENSG00000086589/ENSG00000092199/ENSG00000100201/ENSG00000102978/ENSG00000104824/ENSG00000109606/ENSG00000110107/ENSG00000112081/ENSG00000115053/ENSG00000115524/ENSG00000116001/ENSG00000116350/ENSG00000121774/ENSG00000122692/ENSG00000124193/ENSG00000125944/ENSG00000126945/ENSG00000131051/ENSG00000135316…	45
GO:0090178	GO:0090178	regulation of establishment of planar polarity involved in neural tube closure	6/1180	14/21,081	6.17902e-05	0.00542159	0.00467675	ENSG00000004975/ENSG00000104332/ENSG00000112655/ENSG00000161202/ENSG00000162738/ENSG00000180340	6
GO:0000375	GO:0000375	RNA splicing, via transesterification reactions	45/1180	438/21,081	6.50892e-05	0.00558653	0.00481903	ENSG00000011304/ENSG00000054118/ENSG00000061936/ENSG00000074201/ENSG00000075856/ENSG00000082516/ENSG00000086589/ENSG00000092199/ENSG00000100201/ENSG00000102978/ENSG00000104824/ENSG00000109606/ENSG00000110107/ENSG00000112081/ENSG00000115053/ENSG00000115524/ENSG00000116001/ENSG00000116350/ENSG00000121774/ENSG00000122692/ENSG00000124193/ENSG00000125944/ENSG00000126945/ENSG00000131051/ENSG00000135316…	45
GO:0035722	GO:0035722	interleukin-12-mediated signaling pathway	11/1180	49/21,081	6.57239e-05	0.00558653	0.00481903	ENSG00000006451/ENSG00000064666/ENSG00000070831/ENSG00000089157/ENSG00000099810/ENSG00000105397/ENSG00000147065/ENSG00000152795/ENSG00000180370/ENSG00000185624/ENSG00000196262	11
GO:0045666	GO:0045666	positive regulation of neuron differentiation	42/1180	400/21,081	6.91167e-05	0.00563155	0.00485787	ENSG00000004975/ENSG00000005884/ENSG00000010810/ENSG00000044090/ENSG00000067715/ENSG00000074047/ENSG00000077782/ENSG00000102383/ENSG00000105429/ENSG00000107562/ENSG00000109756/ENSG00000110107/ENSG00000110492/ENSG00000112655/ENSG00000113273/ENSG00000113758/ENSG00000114554/ENSG00000117385/ENSG00000118707/ENSG00000121966/ENSG00000126970/ENSG00000128652/ENSG00000129244/ENSG00000130827/ENSG00000138071…	42
GO:0030038	GO:0030038	contractile actin filament bundle assembly	18/1180	115/21,081	6.93592e-05	0.00563155	0.00485787	ENSG00000070087/ENSG00000070831/ENSG00000086991/ENSG00000088280/ENSG00000097007/ENSG00000100034/ENSG00000103647/ENSG00000104332/ENSG00000135723/ENSG00000136238/ENSG00000148468/ENSG00000162552/ENSG00000164741/ENSG00000166949/ENSG00000174705/ENSG00000180370/ENSG00000184009/ENSG00000186635	18
GO:0043149	GO:0043149	stress fiber assembly	18/1180	115/21,081	6.93592e-05	0.00563155	0.00485787	ENSG00000070087/ENSG00000070831/ENSG00000086991/ENSG00000088280/ENSG00000097007/ENSG00000100034/ENSG00000103647/ENSG00000104332/ENSG00000135723/ENSG00000136238/ENSG00000148468/ENSG00000162552/ENSG00000164741/ENSG00000166949/ENSG00000174705/ENSG00000180370/ENSG00000184009/ENSG00000186635	18
GO:0010770	GO:0010770	positive regulation of cell morphogenesis involved in differentiation	23/1180	169/21,081	7.12571e-05	0.00570057	0.0049174	ENSG00000044090/ENSG00000070831/ENSG00000097007/ENSG00000099942/ENSG00000105429/ENSG00000107562/ENSG00000110492/ENSG00000113758/ENSG00000114554/ENSG00000130827/ENSG00000136238/ENSG00000138071/ENSG00000153707/ENSG00000158301/ENSG00000162946/ENSG00000169855/ENSG00000182149/ENSG00000185008/ENSG00000185624/ENSG00000196576/ENSG00000196924/ENSG00000198908/ENSG00000273749	23
GO:0001701	GO:0001701	in utero embryonic development	43/1180	414/21,081	7.3153e-05	0.00571967	0.00493388	ENSG00000011132/ENSG00000071246/ENSG00000073536/ENSG00000074047/ENSG00000077721/ENSG00000077782/ENSG00000087274/ENSG00000095002/ENSG00000100345/ENSG00000106397/ENSG00000107779/ENSG00000108175/ENSG00000110107/ENSG00000112559/ENSG00000113555/ENSG00000113758/ENSG00000115170/ENSG00000123572/ENSG00000124181/ENSG00000125676/ENSG00000128602/ENSG00000137413/ENSG00000137845/ENSG00000141448/ENSG00000141510…	43
GO:0030166	GO:0030166	proteoglycan biosynthetic process	13/1180	67/21,081	7.44201e-05	0.00571967	0.00493388	ENSG00000070614/ENSG00000103489/ENSG00000115526/ENSG00000116199/ENSG00000131873/ENSG00000153936/ENSG00000162694/ENSG00000162738/ENSG00000168036/ENSG00000169105/ENSG00000173546/ENSG00000176678/ENSG00000182197	13
GO:0001655	GO:0001655	urogenital system development	38/1180	350/21,081	7.46501e-05	0.00571967	0.00493388	ENSG00000005884/ENSG00000049883/ENSG00000058262/ENSG00000068001/ENSG00000073536/ENSG00000074047/ENSG00000074181/ENSG00000075711/ENSG00000077782/ENSG00000099942/ENSG00000101665/ENSG00000104332/ENSG00000118526/ENSG00000124766/ENSG00000128602/ENSG00000133216/ENSG00000134569/ENSG00000135414/ENSG00000137834/ENSG00000137868/ENSG00000145545/ENSG00000148400/ENSG00000151208/ENSG00000162552/ENSG00000162738…	38
GO:0048732	GO:0048732	gland development	49/1180	494/21,081	7.6245e-05	0.00576074	0.0049693	ENSG00000014216/ENSG00000019549/ENSG00000049883/ENSG00000070831/ENSG00000074047/ENSG00000075213/ENSG00000077782/ENSG00000084774/ENSG00000094841/ENSG00000097007/ENSG00000099942/ENSG00000104332/ENSG00000105329/ENSG00000107779/ENSG00000110492/ENSG00000114491/ENSG00000114554/ENSG00000115112/ENSG00000116729/ENSG00000118526/ENSG00000128602/ENSG00000128652/ENSG00000132155/ENSG00000133703/ENSG00000134954…	49
GO:0033119	GO:0033119	negative regulation of RNA splicing	8/1180	27/21,081	8.02889e-05	0.00598317	0.00516118	ENSG00000011304/ENSG00000061936/ENSG00000104824/ENSG00000116350/ENSG00000124193/ENSG00000147274/ENSG00000165119/ENSG00000182872	8
GO:0006278	GO:0006278	RNA-dependent DNA biosynthetic process	14/1180	77/21,081	8.39426e-05	0.00617092	0.00532313	ENSG00000035928/ENSG00000079246/ENSG00000092199/ENSG00000096384/ENSG00000129566/ENSG00000132383/ENSG00000135486/ENSG00000146731/ENSG00000149115/ENSG00000156261/ENSG00000168036/ENSG00000172795/ENSG00000178999/ENSG00000196262	14
GO:0034404	GO:0034404	nucleobase-containing small molecule biosynthetic process	17/1180	107/21,081	9.03288e-05	0.00655185	0.00565173	ENSG00000004139/ENSG00000023697/ENSG00000084774/ENSG00000099256/ENSG00000099810/ENSG00000114026/ENSG00000114491/ENSG00000130021/ENSG00000139372/ENSG00000160191/ENSG00000165609/ENSG00000167900/ENSG00000171408/ENSG00000172113/ENSG00000173786/ENSG00000178035/ENSG00000272325	17
GO:0007163	GO:0007163	establishment or maintenance of cell polarity	28/1180	230/21,081	9.34386e-05	0.00660138	0.00569445	ENSG00000044115/ENSG00000070831/ENSG00000075624/ENSG00000075711/ENSG00000082458/ENSG00000096384/ENSG00000099942/ENSG00000100092/ENSG00000100345/ENSG00000112655/ENSG00000113384/ENSG00000114541/ENSG00000115163/ENSG00000115963/ENSG00000120509/ENSG00000129682/ENSG00000131899/ENSG00000136238/ENSG00000138071/ENSG00000147065/ENSG00000148498/ENSG00000151208/ENSG00000162738/ENSG00000164292/ENSG00000178184…	28
GO:1901888	GO:1901888	regulation of cell junction assembly	28/1180	230/21,081	9.34386e-05	0.00660138	0.00569445	ENSG00000019549/ENSG00000072071/ENSG00000097007/ENSG00000100034/ENSG00000104332/ENSG00000109756/ENSG00000131409/ENSG00000133216/ENSG00000136238/ENSG00000139182/ENSG00000145335/ENSG00000151208/ENSG00000153707/ENSG00000158301/ENSG00000162552/ENSG00000164741/ENSG00000165379/ENSG00000166949/ENSG00000168137/ENSG00000169992/ENSG00000171603/ENSG00000179051/ENSG00000182580/ENSG00000184009/ENSG00000185008…	28
GO:0071349	GO:0071349	cellular response to interleukin-12	11/1180	51/21,081	9.6938e-05	0.00668774	0.00576895	ENSG00000006451/ENSG00000064666/ENSG00000070831/ENSG00000089157/ENSG00000099810/ENSG00000105397/ENSG00000147065/ENSG00000152795/ENSG00000180370/ENSG00000185624/ENSG00000196262	11
GO:0090177	GO:0090177	establishment of planar polarity involved in neural tube closure	6/1180	15/21,081	9.81072e-05	0.00668774	0.00576895	ENSG00000004975/ENSG00000104332/ENSG00000112655/ENSG00000161202/ENSG00000162738/ENSG00000180340	6
GO:0048841	GO:0048841	regulation of axon extension involved in axon guidance	9/1180	35/21,081	9.83491e-05	0.00668774	0.00576895	ENSG00000075213/ENSG00000092421/ENSG00000095539/ENSG00000105429/ENSG00000107562/ENSG00000130827/ENSG00000135622/ENSG00000137872/ENSG00000168758	9
GO:0021884	GO:0021884	forebrain neuron development	8/1180	28/21,081	0.000106917	0.00718061	0.00619411	ENSG00000075213/ENSG00000108175/ENSG00000109756/ENSG00000118257/ENSG00000130827/ENSG00000162946/ENSG00000169855/ENSG00000185008	8
GO:1901890	GO:1901890	positive regulation of cell junction assembly	18/1180	119/21,081	0.000109201	0.00724454	0.00624926	ENSG00000072071/ENSG00000097007/ENSG00000100034/ENSG00000104332/ENSG00000131409/ENSG00000133216/ENSG00000136238/ENSG00000139182/ENSG00000151208/ENSG00000153707/ENSG00000158301/ENSG00000162552/ENSG00000166949/ENSG00000169992/ENSG00000171603/ENSG00000182580/ENSG00000188157/ENSG00000198908	18
GO:0030111	GO:0030111	regulation of Wnt signaling pathway	42/1180	409/21,081	0.000113771	0.0074568	0.00643236	ENSG00000004975/ENSG00000005884/ENSG00000019549/ENSG00000020181/ENSG00000062038/ENSG00000073536/ENSG00000097007/ENSG00000100519/ENSG00000101193/ENSG00000104332/ENSG00000105329/ENSG00000105559/ENSG00000110492/ENSG00000112559/ENSG00000112655/ENSG00000116478/ENSG00000116729/ENSG00000121210/ENSG00000124766/ENSG00000132846/ENSG00000134569/ENSG00000139174/ENSG00000144560/ENSG00000144791/ENSG00000148400…	42
GO:0070671	GO:0070671	response to interleukin-12	11/1180	52/21,081	0.00011679	0.00756357	0.00652446	ENSG00000006451/ENSG00000064666/ENSG00000070831/ENSG00000089157/ENSG00000099810/ENSG00000105397/ENSG00000147065/ENSG00000152795/ENSG00000180370/ENSG00000185624/ENSG00000196262	11
GO:0018208	GO:0018208	peptidyl-proline modification	12/1180	61/21,081	0.000121559	0.00763653	0.0065874	ENSG00000087263/ENSG00000088832/ENSG00000090530/ENSG00000106080/ENSG00000110811/ENSG00000117385/ENSG00000119321/ENSG00000122642/ENSG00000141756/ENSG00000185624/ENSG00000196262/ENSG00000197930	12
GO:0043039	GO:0043039	tRNA aminoacylation	12/1180	61/21,081	0.000121559	0.00763653	0.0065874	ENSG00000011376/ENSG00000112855/ENSG00000113407/ENSG00000115866/ENSG00000124608/ENSG00000133706/ENSG00000134440/ENSG00000137513/ENSG00000139131/ENSG00000172053/ENSG00000196305/ENSG00000257218	12
GO:0021915	GO:0021915	neural tube development	23/1180	175/21,081	0.000122128	0.00763653	0.0065874	ENSG00000004975/ENSG00000006451/ENSG00000074047/ENSG00000097007/ENSG00000100714/ENSG00000104332/ENSG00000105329/ENSG00000106397/ENSG00000112655/ENSG00000124766/ENSG00000128602/ENSG00000139174/ENSG00000148400/ENSG00000157216/ENSG00000157933/ENSG00000161202/ENSG00000162738/ENSG00000164741/ENSG00000166341/ENSG00000168758/ENSG00000180340/ENSG00000184634/ENSG00000196576	23
GO:0048705	GO:0048705	skeletal system morphogenesis	28/1180	234/21,081	0.000125976	0.00775343	0.00668824	ENSG00000068001/ENSG00000070614/ENSG00000073536/ENSG00000075711/ENSG00000077782/ENSG00000087460/ENSG00000100714/ENSG00000104332/ENSG00000105429/ENSG00000112559/ENSG00000128652/ENSG00000131873/ENSG00000143570/ENSG00000149257/ENSG00000157933/ENSG00000162769/ENSG00000165458/ENSG00000166224/ENSG00000166886/ENSG00000166949/ENSG00000168036/ENSG00000168487/ENSG00000170166/ENSG00000174705/ENSG00000178882…	28
GO:0010976	GO:0010976	positive regulation of neuron projection development	34/1180	308/21,081	0.000126854	0.00775343	0.00668824	ENSG00000004975/ENSG00000005884/ENSG00000010810/ENSG00000044090/ENSG00000067715/ENSG00000077782/ENSG00000102383/ENSG00000105429/ENSG00000107562/ENSG00000109756/ENSG00000110492/ENSG00000112655/ENSG00000113273/ENSG00000113758/ENSG00000114554/ENSG00000117385/ENSG00000121966/ENSG00000129244/ENSG00000130827/ENSG00000138071/ENSG00000138760/ENSG00000143858/ENSG00000151208/ENSG00000153707/ENSG00000158301…	34
GO:0110020	GO:0110020	regulation of actomyosin structure organization	17/1180	110/21,081	0.000128274	0.00775343	0.00668824	ENSG00000070087/ENSG00000070831/ENSG00000086991/ENSG00000088280/ENSG00000097007/ENSG00000100034/ENSG00000103647/ENSG00000104332/ENSG00000135723/ENSG00000136238/ENSG00000162552/ENSG00000164741/ENSG00000166949/ENSG00000174705/ENSG00000180370/ENSG00000184009/ENSG00000186635	17
GO:0030968	GO:0030968	endoplasmic reticulum unfolded protein response	19/1180	132/21,081	0.000140033	0.00830138	0.0071609	ENSG00000044090/ENSG00000087274/ENSG00000103429/ENSG00000106080/ENSG00000109133/ENSG00000124164/ENSG00000137076/ENSG00000138617/ENSG00000138674/ENSG00000140943/ENSG00000143870/ENSG00000157613/ENSG00000158008/ENSG00000160691/ENSG00000162694/ENSG00000166598/ENSG00000175215/ENSG00000197930/ENSG00000204628	19
GO:0150117	GO:0150117	positive regulation of cell-substrate junction organization	8/1180	29/21,081	0.000140445	0.00830138	0.0071609	ENSG00000097007/ENSG00000100034/ENSG00000104332/ENSG00000136238/ENSG00000144711/ENSG00000162552/ENSG00000166949/ENSG00000166974	8
GO:0043038	GO:0043038	amino acid activation	12/1180	62/21,081	0.000143148	0.00830138	0.0071609	ENSG00000011376/ENSG00000112855/ENSG00000113407/ENSG00000115866/ENSG00000124608/ENSG00000133706/ENSG00000134440/ENSG00000137513/ENSG00000139131/ENSG00000172053/ENSG00000196305/ENSG00000257218	12
GO:0060996	GO:0060996	dendritic spine development	17/1180	111/21,081	0.000143705	0.00830138	0.0071609	ENSG00000049618/ENSG00000070831/ENSG00000102383/ENSG00000113758/ENSG00000133216/ENSG00000137845/ENSG00000138071/ENSG00000144711/ENSG00000151208/ENSG00000158301/ENSG00000162946/ENSG00000171943/ENSG00000180370/ENSG00000182580/ENSG00000196591/ENSG00000198908/ENSG00000266028	17
GO:2000573	GO:2000573	positive regulation of DNA biosynthetic process	14/1180	81/21,081	0.000147906	0.00830138	0.0071609	ENSG00000079246/ENSG00000086991/ENSG00000096384/ENSG00000105287/ENSG00000111445/ENSG00000135486/ENSG00000136982/ENSG00000138668/ENSG00000141480/ENSG00000143748/ENSG00000146731/ENSG00000156261/ENSG00000168036/ENSG00000178999	14
GO:0001843	GO:0001843	neural tube closure	16/1180	101/21,081	0.000149161	0.00830138	0.0071609	ENSG00000004975/ENSG00000006451/ENSG00000097007/ENSG00000100714/ENSG00000104332/ENSG00000105329/ENSG00000112655/ENSG00000139174/ENSG00000157933/ENSG00000161202/ENSG00000162738/ENSG00000164741/ENSG00000168758/ENSG00000180340/ENSG00000184634/ENSG00000196576	16
GO:0019511	GO:0019511	peptidyl-proline hydroxylation	6/1180	16/21,081	0.000149547	0.00830138	0.0071609	ENSG00000087263/ENSG00000090530/ENSG00000110811/ENSG00000117385/ENSG00000185624/ENSG00000197930	6
GO:2001224	GO:2001224	positive regulation of neuron migration	6/1180	16/21,081	0.000149547	0.00830138	0.0071609	ENSG00000075213/ENSG00000092421/ENSG00000109756/ENSG00000110492/ENSG00000171943/ENSG00000196924	6
GO:0048675	GO:0048675	axon extension	19/1180	133/21,081	0.000154955	0.00851472	0.00734494	ENSG00000075213/ENSG00000092421/ENSG00000092964/ENSG00000095539/ENSG00000096384/ENSG00000097007/ENSG00000105429/ENSG00000107562/ENSG00000113758/ENSG00000114999/ENSG00000118257/ENSG00000130827/ENSG00000135622/ENSG00000137872/ENSG00000158321/ENSG00000162946/ENSG00000168758/ENSG00000182636/ENSG00000273749	19
GO:0110053	GO:0110053	regulation of actin filament organization	33/1180	299/21,081	0.000158944	0.00864654	0.00745864	ENSG00000070087/ENSG00000070831/ENSG00000075711/ENSG00000086991/ENSG00000087274/ENSG00000088280/ENSG00000090924/ENSG00000097007/ENSG00000100034/ENSG00000100092/ENSG00000103647/ENSG00000104332/ENSG00000107562/ENSG00000113758/ENSG00000135723/ENSG00000136238/ENSG00000136717/ENSG00000138071/ENSG00000158164/ENSG00000162552/ENSG00000164741/ENSG00000166949/ENSG00000172661/ENSG00000172725/ENSG00000174705…	33
GO:0060606	GO:0060606	tube closure	16/1180	102/21,081	0.000167869	0.00904164	0.00779947	ENSG00000004975/ENSG00000006451/ENSG00000097007/ENSG00000100714/ENSG00000104332/ENSG00000105329/ENSG00000112655/ENSG00000139174/ENSG00000157933/ENSG00000161202/ENSG00000162738/ENSG00000164741/ENSG00000168758/ENSG00000180340/ENSG00000184634/ENSG00000196576	16
GO:0003231	GO:0003231	cardiac ventricle development	19/1180	134/21,081	0.000171257	0.00913372	0.00787889	ENSG00000049323/ENSG00000049883/ENSG00000088832/ENSG00000101665/ENSG00000105329/ENSG00000107779/ENSG00000112655/ENSG00000115170/ENSG00000124766/ENSG00000127418/ENSG00000130939/ENSG00000137834/ENSG00000137868/ENSG00000148400/ENSG00000162738/ENSG00000169855/ENSG00000180340/ENSG00000185008/ENSG00000186350	19
GO:0050807	GO:0050807	regulation of synapse organization	30/1180	263/21,081	0.000174264	0.00920386	0.00793939	ENSG00000010810/ENSG00000070831/ENSG00000072071/ENSG00000097007/ENSG00000099942/ENSG00000102383/ENSG00000113758/ENSG00000118257/ENSG00000131409/ENSG00000133216/ENSG00000134569/ENSG00000137845/ENSG00000138071/ENSG00000139182/ENSG00000145335/ENSG00000151208/ENSG00000153707/ENSG00000158301/ENSG00000162946/ENSG00000165379/ENSG00000167552/ENSG00000168137/ENSG00000169992/ENSG00000171603/ENSG00000182580…	30
GO:0008543	GO:0008543	fibroblast growth factor receptor signaling pathway	18/1180	124/21,081	0.000186347	0.0095801	0.00826395	ENSG00000011304/ENSG00000070614/ENSG00000077782/ENSG00000099942/ENSG00000102978/ENSG00000105287/ENSG00000116001/ENSG00000126500/ENSG00000127418/ENSG00000135486/ENSG00000157613/ENSG00000162552/ENSG00000168036/ENSG00000168939/ENSG00000177885/ENSG00000187678/ENSG00000196562/ENSG00000198369	18
GO:2000278	GO:2000278	regulation of DNA biosynthetic process	18/1180	124/21,081	0.000186347	0.0095801	0.00826395	ENSG00000079246/ENSG00000086991/ENSG00000092199/ENSG00000096384/ENSG00000105287/ENSG00000111445/ENSG00000133895/ENSG00000135486/ENSG00000136982/ENSG00000138668/ENSG00000141480/ENSG00000141510/ENSG00000143748/ENSG00000146731/ENSG00000156261/ENSG00000168036/ENSG00000172795/ENSG00000178999	18
GO:0045197	GO:0045197	establishment or maintenance of epithelial cell apical/basal polarity	10/1180	46/21,081	0.000186671	0.0095801	0.00826395	ENSG00000070831/ENSG00000075711/ENSG00000082458/ENSG00000100092/ENSG00000112655/ENSG00000120509/ENSG00000147065/ENSG00000148498/ENSG00000151208/ENSG00000162738	10
