# Supplementary material for: Dynamic Spatial-temporal Expression Ratio of X Chromosome to Autosomes but Stable Dosage Compensation in Mammals
Source: Genomics Proteomics Bioinformatics. 2022 Aug 27;21(3):589–600. doi: 10.1016/j.gpb.2022.08.003 (PMC10787176; doi:10.1016/j.gpb.2022.08.003)
Supplement: Supplementary Table S2 — Information and resource of public data used in this study. [file mmc26.xlsx]

## Sheet: Sheet1
Table S2 Information and resource of public data used in study
Analysis	Data source	Accession number	Reference	Link
Developmental transcriptome for human	EBI ArrayExpress	E-MTAB-6814	Gene expression across mammalian organ development	https://www.ebi.ac.uk/arrayexpress/experiments/E-MTAB-6814/
Developmental transcriptome for mouse	EBI ArrayExpress	E-MTAB-6798	Gene expression across mammalian organ development	https://www.ebi.ac.uk/arrayexpress/experiments/E-MTAB-6798/
Developmental transcriptome for rhesus	EBI ArrayExpress	E-MTAB-6813	Gene expression across mammalian organ development	https://www.ebi.ac.uk/arrayexpress/experiments/E-MTAB-6813/
Developmental transcriptome for rat	EBI ArrayExpress	E-MTAB-6811	Gene expression across mammalian organ development	https://www.ebi.ac.uk/arrayexpress/experiments/E-MTAB-6811/
Developmental transcriptome for rabbit	EBI ArrayExpress	E-MTAB-6782	Gene expression across mammalian organ development	https://www.ebi.ac.uk/arrayexpress/experiments/E-MTAB-6782/
Developmental transcriptome for chicken	EBI ArrayExpress	E-MTAB-6769	Gene expression across mammalian organ development	https://www.ebi.ac.uk/arrayexpress/experiments/E-MTAB-6769/
Developmental transcriptome for opossum	EBI ArrayExpress	E-MTAB-6833	Gene expression across mammalian organ development	https://www.ebi.ac.uk/arrayexpress/experiments/E-MTAB-6833/
RNA-seq from 29 adult human tissues	EBI ArrayExpress	E-MTAB-2836	A deep proteome and transcriptome abundance atlas of 29 healthy human tissues	http://www.ebi.ac.uk/arrayexpress/experiments/E-MTAB-2836/
Proteomics data from 29 adult human tissues	https://www.embopress.org/doi/full/10.15252/msb.20188503	Table EV1	A deep proteome and transcriptome abundance atlas of 29 healthy human tissues	https://www.embopress.org/action/downloadSupplement?doi=10.15252%2Fmsb.20188503&file=msb188503-sup-0003-TableEV1.zip
GTEX RNA-seq data	GTEx Portal	GTEx_Analysis_2017-06-05_v8_RNASeQCv1.1.9_gene_median_tpm.gct.gz		https://storage.googleapis.com/gtex_analysis_v8/rna_seq_data/GTEx_Analysis_2017-06-05_v8_RNASeQCv1.1.9_gene_median_tpm.gct.gz
ENCODE RNA-seq data	EBI ArrayExpress	E-GEOD-36025	Comparison of the transcriptional landscapes between human and mouse tissues	https://www.ebi.ac.uk/arrayexpress/experiments/E-GEOD-36025/
Transcriptome and translatome data for human brain, heart, and liver	EBI ArrayExpress	E-MTAB-7247.processed.1.zip	Transcriptome and translatome co-evolution in mammals	ftp://ftp.ebi.ac.uk/pub/databases/microarray/data/experiment/MTAB/E-MTAB-7247/E-MTAB-7247.processed.1.zip
Transcriptome and translatome data for mouse brain, heart, and liver	EBI ArrayExpress	E-MTAB-7247.processed.1.zip	Transcriptome and translatome co-evolution in mammals	ftp://ftp.ebi.ac.uk/pub/databases/microarray/data/experiment/MTAB/E-MTAB-7247/E-MTAB-7247.processed.1.zip
Transcriptome and translatome data for chicken brain, heart, and liver	EBI ArrayExpress	E-MTAB-7247.processed.1.zip	Transcriptome and translatome co-evolution in mammals	ftp://ftp.ebi.ac.uk/pub/databases/microarray/data/experiment/MTAB/E-MTAB-7247/E-MTAB-7247.processed.1.zip
Epigenomics data for 15 state	NIH Roadmap Epigenomics Project	all_hg38lift.mnemonics.bedFiles.tgz		https://egg2.wustl.edu/roadmap/data/byFileType/chromhmmSegmentations/ChmmModels/coreMarks/jointModel/final/all_hg38lift.mnemonics.bedFiles.tgz
Epigenomics data for 18 state	NIH Roadmap Epigenomics Project	all_hg38lift.mnemonics.bedFiles.tgz		https://egg2.wustl.edu/roadmap/data/byFileType/chromhmmSegmentations/ChmmModels/core_K27ac/jointModel/final/all_hg38lift.mnemonics.bedFiles.tgz
Epigenomics data for 50 state	NIH Roadmap Epigenomics Project	[EID]/[EID]_50_segments.bed.gz (need to convert to hg38)		http://egg2.wustl.edu/roadmap/data/byFileType/chromhmmSegmentations/ChmmModels/class1Models_50states/
Repeat analysis using chicken as outgroup	https://www.pnas.org/content/109/29/11752	sd01.xlsx	Expression reduction in mammalian X chromosome evolution refutes Ohno’s hypothesis of dosage compensation	http://www.pnas.org/lookup/suppl/doi:10.1073/pnas.1201816109/-/DCSupplemental/sd01.xlsx
Transcription factor for human	http://gtrd.biouml.org/	Homo sapiens_macs2_clusters.interval.gz	GTRD: an integrated view of transcription regulation	http://gtrd.biouml.org/downloads/19.10/chip-seq/Homo%20sapiens_macs2_clusters.interval.gz
Transcription factor for mouse	http://gtrd.biouml.org/	Mus musculus_macs2_clusters.interval.gz	GTRD: an integrated view of transcription regulation	http://gtrd.biouml.org/downloads/19.10/chip-seq/Mus%20musculus_macs2_clusters.interval.gz
